# Supplementary material for: HT-SIP: a semi-automated stable isotope probing pipeline identifies cross-kingdom interactions in the hyphosphere of arbuscular mycorrhizal fungi
Source: Microbiome. 2022 Nov 25;10:199. doi: 10.1186/s40168-022-01391-z (PMC9700909; doi:10.1186/s40168-022-01391-z)
Supplement: Supplementary file 3 — Additional file 2: Supplemental Table S1. Impact of adding different concentrations of non-ionic detergents to the SIP gradient medium on percent DNA recovery (n=3). [file 40168_2022_1391_MOESM2_ESM.xlsx]

## Sheet: Sheet1
Supplemental Table S1. Impact of adding different concentrations of non-ionic detergents to the SIP gradient medium on percent DNA recovery (n=3).
Significance increases or decreases in DNA recovery were determined using student's two-tailed t-tests comparing each treatment to the no-addition control ("None").
Bold font indicates treatments that significantly increased DNA recovery relative to the no-additional control. ** p < 0.01, * p < 0.05.
Non-ionic detergent	Final Conc (%)	% Recovery (mean +/- 95CI)	p value (relative to "None")
None	0	64 +/- 5	NA
Tween	1	55 +/- 9	>0.05
Tween	0.1	49 +/- 2	0.003**
Tween	0.01	79 +/- 2	0.003**
Tween	0.001	80 +/- 5	0.009**
Tween	0.0001	84 +/- 5	0.004**
Triton-X	0.1	34 +/- 11	0.01*
Triton-X	0.01	51 +/- 5	0.02*
Triton-X	0.001	58 +/- 4	>0.05
Triton-X	0.0001	74 +/- 3	0.02*
