# Supplementary material for: HT-SIP: a semi-automated stable isotope probing pipeline identifies cross-kingdom interactions in the hyphosphere of arbuscular mycorrhizal fungi
Source: Microbiome. 2022 Nov 25;10:199. doi: 10.1186/s40168-022-01391-z (PMC9700909; doi:10.1186/s40168-022-01391-z)
Supplement: Supplementary file 4 — Additional file 3: Supplemental Table S2. Assembly metrics using single fraction assembly (metaspades) verses co-assembly of all fractions (MetaHipMer2). [file 40168_2022_1391_MOESM3_ESM.xlsx]

## Sheet: Sheet1
Supplemental Table S2: Assembly metrics using single fraction assembly (metaspades) verses co-assembly of all fractions (MetaHipMer2).
	metaspades (Individual assemblies)		MetaHipMer2 (Co-assembly of all fractions)
Contig Length	# Contigs	Assembled Gbp	# Contigs	Assembled Gbp
>1kb	2184841	4.4	7183695	14.4
>10kb	25253	0.5	76504	1.6
