# Supplementary material for: HT-SIP: a semi-automated stable isotope probing pipeline identifies cross-kingdom interactions in the hyphosphere of arbuscular mycorrhizal fungi
Source: Microbiome. 2022 Nov 25;10:199. doi: 10.1186/s40168-022-01391-z (PMC9700909; doi:10.1186/s40168-022-01391-z)
Supplement: Supplementary file 5 — Additional file 4: Supplemental Table S3. Assembly statistics, taxonomic lineage, and atom percent excess (APE) of the metagenome amplified genomes (MAGs) created in this study. [file 40168_2022_1391_MOESM4_ESM.xlsx]

## Sheet: MAG_info
Supplemental Table S3. Assembly statistics, taxonomic lineage, and atom percent excess (APE) of the metagenome amplified genomes (MAGs) created in this study.
MAG	COMPLETENESS	CONTAMINATION	GENOME_SIZE	SCAFFOLD_COUNT	SCAFFOLD_LONGEST	N50	GC	Estimated 13C APE	13C-Enriched	CHECKM_lineage	NAME	GTDB_classification	domain	phylum	class	order	family	genus	species	GTDB_method
mCT1	100	1.20219	5895450	25	937933	416285	0.481101	0.0440862	Yes	k__Bacteria	mCT1_ELB16-189	d__Bacteria;p__Bacteroidota;c__Bacteroidia;o__Cytophagales;f__Cyclobacteriaceae;g__ELB16-189;s__	Bacteria	Bacteroidota	Bacteroidia	Cytophagales	Cyclobacteriaceae	ELB16-189		ANI
mCT2	100	2.91262	2744985	18	671366	389473	0.451859	0.122935	Yes	k__Archaea	mCT2_Nitrososphaera	d__Archaea;p__Thermoproteota;c__Nitrososphaeria;o__Nitrososphaerales;f__Nitrososphaeraceae;g__Nitrososphaera;s__	Archaea	Thermoproteota	Nitrososphaeria	Nitrososphaerales	Nitrososphaeraceae	Nitrososphaera		ANI
mCT3	100	4.88739	7361426	79	303563	129798	0.56368	0.0275275	Yes	k__Bacteria	mCT3_UBA8199	d__Bacteria;p__Verrucomicrobiota;c__Verrucomicrobiae;o__Pedosphaerales;f__UBA8199;g__;s__	Bacteria	Verrucomicrobiota	Verrucomicrobiae	Pedosphaerales	UBA8199			taxonomic novelty determined using RED
mCT4	99.9843	0.595238	5468317	29	768088	304385	0.404607	-0.0110769	No	o__Cytophagales	mCT4_Cyclobacteriaceae	d__Bacteria;p__Bacteroidota;c__Bacteroidia;o__Cytophagales;f__Cyclobacteriaceae;g__;s__	Bacteria	Bacteroidota	Bacteroidia	Cytophagales	Cyclobacteriaceae			taxonomic classification fully defined by topology
mCT5	99.9843	0.595238	6565973	36	552413	314297	0.514588	0.0314181	Yes	o__Cytophagales	mCT5_Chryseolinea	d__Bacteria;p__Bacteroidota;c__Bacteroidia;o__Cytophagales;f__Cyclobacteriaceae;g__Chryseolinea;s__	Bacteria	Bacteroidota	Bacteroidia	Cytophagales	Cyclobacteriaceae	Chryseolinea		taxonomic novelty determined using RED
mCT6	99.3243	4.05405	5324133	12	1846825	984086	0.537329	0.0317813	Yes	k__Bacteria	mCT6_CAIQOK01	d__Bacteria;p__Verrucomicrobiota;c__Verrucomicrobiae;o__Pedosphaerales;f__CAIQOK01;g__CAIQOK01;s__	Bacteria	Verrucomicrobiota	Verrucomicrobiae	Pedosphaerales	CAIQOK01	CAIQOK01		taxonomic classification defined by topology and ANI
mCT7	99.3151	0.684932	4310518	105	200840	65662	0.639985	0.124528	Yes	k__Bacteria	mCT7_CAIUWA01	d__Bacteria;p__Verrucomicrobiota;c__Verrucomicrobiae;o__Opitutales;f__Opitutaceae;g__CAIUWA01;s__	Bacteria	Verrucomicrobiota	Verrucomicrobiae	Opitutales	Opitutaceae	CAIUWA01		taxonomic novelty determined using RED
mCT8	99.2857	0.634921	4757026	55	330634	150010	0.416452	0.0251063	No	p__Bacteroidetes	mCT8_GCA-2737665	d__Bacteria;p__Bacteroidota;c__Bacteroidia;o__AKYH767;f__Palsa-965;g__GCA-2737665;s__	Bacteria	Bacteroidota	Bacteroidia	AKYH767	Palsa-965	GCA-2737665		taxonomic classification defined by topology and ANI
mCT9	99.0915	1.30952	5593295	41	395008	221933	0.419521	0.01667	No	o__Cytophagales	mCT9_ELB16-189	d__Bacteria;p__Bacteroidota;c__Bacteroidia;o__Cytophagales;f__Cyclobacteriaceae;g__ELB16-189;s__	Bacteria	Bacteroidota	Bacteroidia	Cytophagales	Cyclobacteriaceae	ELB16-189		ANI
mCT10	98.9011	0	2156955	27	467409	127041	0.41905	0.0540325	No	k__Bacteria	mCT10_UBA6187	d__Bacteria;p__Proteobacteria;c__Alphaproteobacteria;o__Rickettsiales;f__UBA6187;g__;s__	Bacteria	Proteobacteria	Alphaproteobacteria	Rickettsiales	UBA6187			taxonomic classification defined by topology and ANI
mCT11	98.8148	1.11111	4603455	38	415780	179928	0.397637	0.0208278	No	p__Bacteroidetes	mCT11_UBA2475	d__Bacteria;p__Bacteroidota;c__Bacteroidia;o__AKYH767;f__B-17BO;g__UBA2475;s__	Bacteria	Bacteroidota	Bacteroidia	AKYH767	B-17BO	UBA2475		taxonomic classification defined by topology and ANI
mCT12	98.8095	0.595238	4233631	20	845009	400196	0.408613	0.0250783	No	o__Cytophagales	mCT12_JACMQM01	d__Bacteria;p__Bacteroidota;c__Bacteroidia;o__Cytophagales;f__Cytophagaceae;g__JACMQM01;s__	Bacteria	Bacteroidota	Bacteroidia	Cytophagales	Cytophagaceae	JACMQM01		taxonomic classification defined by topology and ANI
mCT13	98.8095	1.74603	5424630	36	685379	257008	0.49171	0.0335007	Yes	o__Cytophagales	mCT13_ELB16-189	d__Bacteria;p__Bacteroidota;c__Bacteroidia;o__Cytophagales;f__Cyclobacteriaceae;g__ELB16-189;s__	Bacteria	Bacteroidota	Bacteroidia	Cytophagales	Cyclobacteriaceae	ELB16-189		ANI
mCT14	98.5714	0.634921	3728550	13	779203	403276	0.430054	0.0345055	Yes	p__Bacteroidetes	mCT14_2013-40CM-41-45	d__Bacteria;p__Bacteroidota;c__Bacteroidia;o__AKYH767-A;f__2013-40CM-41-45;g__;s__	Bacteria	Bacteroidota	Bacteroidia	AKYH767-A	2013-40CM-41-45			taxonomic classification defined by topology and ANI
mCT15	98.3955	0.86809	8315057	155	361229	84282	0.633832	0.0296212	Yes	g__Bradyrhizobium	mCT15_Bradyrhizobium	d__Bacteria;p__Proteobacteria;c__Alphaproteobacteria;o__Rhizobiales;f__Xanthobacteraceae;g__Bradyrhizobium;s__	Bacteria	Proteobacteria	Alphaproteobacteria	Rhizobiales	Xanthobacteraceae	Bradyrhizobium		taxonomic classification defined by topology and ANI
mCT16	97.973	3.37838	4889096	113	194309	64321	0.593173	0.0841227	Yes	k__Bacteria	mCT16_UBA3939	d__Bacteria;p__Verrucomicrobiota;c__Verrucomicrobiae;o__Pedosphaerales;f__UBA3939;g__UBA3939;s__	Bacteria	Verrucomicrobiota	Verrucomicrobiae	Pedosphaerales	UBA3939	UBA3939		taxonomic classification defined by topology and ANI
mCT17	97.7679	2.67857	4525512	28	572067	230797	0.380274	-0.026316	No	o__Cytophagales	mCT17_Cytophagaceae	d__Bacteria;p__Bacteroidota;c__Bacteroidia;o__Cytophagales;f__Cytophagaceae;g__;s__	Bacteria	Bacteroidota	Bacteroidia	Cytophagales	Cytophagaceae			taxonomic classification fully defined by topology
mCT18	97.6549	0.571199	2328547	37	180230	118626	0.641754	0.0493506	Yes	c__Alphaproteobacteria	mCT18_Sphingomicrobium	d__Bacteria;p__Proteobacteria;c__Alphaproteobacteria;o__Sphingomonadales;f__Sphingomonadaceae;g__Sphingomicrobium;s__	Bacteria	Proteobacteria	Alphaproteobacteria	Sphingomonadales	Sphingomonadaceae	Sphingomicrobium		taxonomic classification defined by topology and ANI
mCT19	97.619	0	2978406	17	604974	240651	0.415159	0.0341654	Yes	p__Bacteroidetes	mCT19_2013-40CM-41-45	d__Bacteria;p__Bacteroidota;c__Bacteroidia;o__AKYH767-A;f__2013-40CM-41-45;g__2013-40CM-41-45;s__	Bacteria	Bacteroidota	Bacteroidia	AKYH767-A	2013-40CM-41-45	2013-40CM-41-45		taxonomic classification defined by topology and ANI
mCT20	97.3224	2.18579	4968428	33	547395	297134	0.402332	-0.0116379	No	k__Bacteria	mCT20_ELB16-189	d__Bacteria;p__Bacteroidota;c__Bacteroidia;o__Cytophagales;f__Cyclobacteriaceae;g__ELB16-189;s__	Bacteria	Bacteroidota	Bacteroidia	Cytophagales	Cyclobacteriaceae	ELB16-189		ANI
mCT21	97.3025	2.43506	4597801	138	147224	59403	0.689869	0.0429548	Yes	c__Alphaproteobacteria	mCT21_Phenylobacterium	d__Bacteria;p__Proteobacteria;c__Alphaproteobacteria;o__Caulobacterales;f__Caulobacteraceae;g__Phenylobacterium;s__	Bacteria	Proteobacteria	Alphaproteobacteria	Caulobacterales	Caulobacteraceae	Phenylobacterium		taxonomic classification defined by topology and ANI
mCT22	96.6216	1.35135	2931415	126	207148	46657	0.366351	0.0600655	Yes	k__Bacteria	mCT22_Parachlamydiaceae	d__Bacteria;p__Chlamydiota;c__Chlamydiia;o__Chlamydiales;f__Parachlamydiaceae;g__;s__	Bacteria	Chlamydiota	Chlamydiia	Chlamydiales	Parachlamydiaceae			taxonomic classification fully defined by topology
mCT23	96.5812	2.2792	7435969	33	969500	403080	0.517036	0.0328593	No	k__Bacteria	mCT23_Obscuribacteraceae	d__Bacteria;p__Cyanobacteria;c__Vampirovibrionia;o__Obscuribacterales;f__Obscuribacteraceae;g__;s__	Bacteria	Cyanobacteria	Vampirovibrionia	Obscuribacterales	Obscuribacteraceae			taxonomic novelty determined using RED
mCT24	96.5421	4.27928	3208368	247	61555	17570	0.617989	0.0255119	Yes	k__Bacteria	mCT24_Methylacidiphilales	d__Bacteria;p__Verrucomicrobiota;c__Verrucomicrobiae;o__Methylacidiphilales;f__;g__;s__	Bacteria	Verrucomicrobiota	Verrucomicrobiae	Methylacidiphilales				taxonomic novelty determined using RED
mCT25	96.4164	1.63741	3576031	104	178331	55814	0.647124	0.0406111	Yes	o__Sphingomonadales	mCT25_Sphingomonas sp000797515	d__Bacteria;p__Proteobacteria;c__Alphaproteobacteria;o__Sphingomonadales;f__Sphingomonadaceae;g__Sphingomonas;s__Sphingomonas sp000797515	Bacteria	Proteobacteria	Alphaproteobacteria	Sphingomonadales	Sphingomonadaceae	Sphingomonas	Sphingomonas sp000797515	taxonomic classification defined by topology and ANI
mCT26	96.3054	1.47783	3529752	66	255991	126939	0.411961	0.0423192	Yes	p__Bacteroidetes	mCT26_Flavipsychrobacter	d__Bacteria;p__Bacteroidota;c__Bacteroidia;o__Chitinophagales;f__Chitinophagaceae;g__Flavipsychrobacter;s__	Bacteria	Bacteroidota	Bacteroidia	Chitinophagales	Chitinophagaceae	Flavipsychrobacter		taxonomic classification defined by topology and ANI
mCT27	95.8489	1.28505	3938502	101	209892	72186	0.708397	0.0224123	Yes	o__Actinomycetales	mCT27_Iso899	d__Bacteria;p__Actinobacteriota;c__Actinomycetia;o__Mycobacteriales;f__Jatrophihabitantaceae;g__Iso899;s__	Bacteria	Actinobacteriota	Actinomycetia	Mycobacteriales	Jatrophihabitantaceae	Iso899		taxonomic classification defined by topology and ANI
mCT28	95.7265	1.28205	3955074	103	148492	62162	0.71247	0.0398725	Yes	k__Bacteria	mCT28_IMCC26256	d__Bacteria;p__Actinobacteriota;c__Acidimicrobiia;o__IMCC26256;f__IMCC26256;g__;s__	Bacteria	Actinobacteriota	Acidimicrobiia	IMCC26256	IMCC26256			taxonomic classification defined by topology and ANI
mCT29	95.3709	1.33514	3991399	105	302220	61705	0.51053	-0.0526707	No	o__Burkholderiales	mCT29_Paucimonas	d__Bacteria;p__Proteobacteria;c__Gammaproteobacteria;o__Burkholderiales;f__Burkholderiaceae;g__Paucimonas;s__	Bacteria	Proteobacteria	Gammaproteobacteria	Burkholderiales	Burkholderiaceae	Paucimonas		taxonomic novelty determined using RED
mCT30	95	0	5050915	41	382934	239044	0.385285	-0.00752526	No	p__Bacteroidetes	mCT30_2-12-FULL-35-15	d__Bacteria;p__Bacteroidota;c__Bacteroidia;o__AKYH767;f__2-12-FULL-35-15;g__;s__	Bacteria	Bacteroidota	Bacteroidia	AKYH767	2-12-FULL-35-15			taxonomic novelty determined using RED
mCT31	94.8718	3.46629	5900313	104	443740	98746	0.479738	0.0349707	Yes	k__Bacteria	mCT31_SXVE01	d__Bacteria;p__Acidobacteriota;c__Blastocatellia;o__Pyrinomonadales;f__Pyrinomonadaceae;g__SXVE01;s__	Bacteria	Acidobacteriota	Blastocatellia	Pyrinomonadales	Pyrinomonadaceae	SXVE01		taxonomic classification defined by topology and ANI
mCT32	94.6949	3.57477	6023130	371	127868	28242	0.693847	0.0611914	Yes	o__Burkholderiales	mCT32_Rhizobacter	d__Bacteria;p__Proteobacteria;c__Gammaproteobacteria;o__Burkholderiales;f__Burkholderiaceae;g__Rhizobacter;s__	Bacteria	Proteobacteria	Gammaproteobacteria	Burkholderiales	Burkholderiaceae	Rhizobacter		taxonomic classification defined by topology and ANI
mCT33	94.6429	0	4116339	277	118433	20784	0.628034	0.00263492	No	k__Bacteria	mCT33_CAIPTA01	d__Bacteria;p__Bdellovibrionota;c__Bdellovibrionia_A;o__CAIPTA01;f__CAIPTA01;g__;s__	Bacteria	Bdellovibrionota	Bdellovibrionia_A	CAIPTA01	CAIPTA01			taxonomic classification defined by topology and ANI
mCT34	94.5484	2.41379	3731378	291	59187	19532	0.457506	0.0441208	Yes	p__Bacteroidetes	mCT34_Sediminibacterium	d__Bacteria;p__Bacteroidota;c__Bacteroidia;o__Chitinophagales;f__Chitinophagaceae;g__Sediminibacterium;s__	Bacteria	Bacteroidota	Bacteroidia	Chitinophagales	Chitinophagaceae	Sediminibacterium		taxonomic classification defined by topology and ANI
mCT35	94.3051	0.85443	5589327	318	137278	26441	0.613185	0.0371091	Yes	o__Rhizobiales	mCT35_CAIYYN01	d__Bacteria;p__Proteobacteria;c__Alphaproteobacteria;o__Rhizobiales;f__Ancalomicrobiaceae;g__CAIYYN01;s__	Bacteria	Proteobacteria	Alphaproteobacteria	Rhizobiales	Ancalomicrobiaceae	CAIYYN01		taxonomic classification defined by topology and ANI
mCT36	94.2202	2.77648	4633014	387	79961	18249	0.60875	0.0392467	Yes	o__Burkholderiales	mCT36_Noviherbaspirillum	d__Bacteria;p__Proteobacteria;c__Gammaproteobacteria;o__Burkholderiales;f__Burkholderiaceae;g__Noviherbaspirillum;s__	Bacteria	Proteobacteria	Gammaproteobacteria	Burkholderiales	Burkholderiaceae	Noviherbaspirillum		ANI
mCT37	93.8624	1.5873	4281686	96	458010	77298	0.373324	0.0150539	No	p__Bacteroidetes	mCT37_B-17BO	d__Bacteria;p__Bacteroidota;c__Bacteroidia;o__AKYH767;f__B-17BO;g__;s__	Bacteria	Bacteroidota	Bacteroidia	AKYH767	B-17BO			taxonomic novelty determined using RED
mCT38	93.4409	3.54839	7288088	1181	48346	8542	0.653344	0.172796	Yes	c__Deltaproteobacteria	mCT38_Myxococcaceae	d__Bacteria;p__Myxococcota;c__Myxococcia;o__Myxococcales;f__Myxococcaceae;g__;s__	Bacteria	Myxococcota	Myxococcia	Myxococcales	Myxococcaceae			taxonomic classification fully defined by topology
mCT39	93.0556	1.33745	3379980	89	148886	58446	0.555152	0.0362089	Yes	k__Bacteria	mCT39_55-13	d__Bacteria;p__Armatimonadota;c__Fimbriimonadia;o__Fimbriimonadales;f__Fimbriimonadaceae;g__55-13;s__	Bacteria	Armatimonadota	Fimbriimonadia	Fimbriimonadales	Fimbriimonadaceae	55-13		taxonomic classification defined by topology and ANI
mCT40	92.8571	3.92063	3888602	69	687806	169333	0.423152	0.0369597	Yes	p__Bacteroidetes	mCT40_2013-40CM-41-45	d__Bacteria;p__Bacteroidota;c__Bacteroidia;o__AKYH767-A;f__2013-40CM-41-45;g__;s__	Bacteria	Bacteroidota	Bacteroidia	AKYH767-A	2013-40CM-41-45			taxonomic classification defined by topology and ANI
mCT41	92.846	2.8757	3480521	143	178184	39070	0.665673	0.0484535	Yes	c__Alphaproteobacteria	mCT41_Caulobacteraceae	d__Bacteria;p__Proteobacteria;c__Alphaproteobacteria;o__Caulobacterales;f__Caulobacteraceae;g__;s__	Bacteria	Proteobacteria	Alphaproteobacteria	Caulobacterales	Caulobacteraceae			taxonomic novelty determined using RED
mCT42	92.4107	0.198413	4485065	18	1009596	590293	0.49055	0.0357253	Yes	o__Cytophagales	mCT42_ELB16-189	d__Bacteria;p__Bacteroidota;c__Bacteroidia;o__Cytophagales;f__Cyclobacteriaceae;g__ELB16-189;s__	Bacteria	Bacteroidota	Bacteroidia	Cytophagales	Cyclobacteriaceae	ELB16-189		taxonomic classification defined by topology and ANI
mCT43	92.3062	3.10078	2260729	44	555861	199272	0.353098	0.0775701	Yes	c__Gammaproteobacteria	mCT43_CAISUE01	d__Bacteria;p__Proteobacteria;c__Gammaproteobacteria;o__CAISUE01;f__;g__;s__	Bacteria	Proteobacteria	Gammaproteobacteria	CAISUE01				taxonomic novelty determined using RED
mCT44	92.2222	2.85714	3827991	293	78960	21712	0.449233	0.0309696	Yes	p__Bacteroidetes	mCT44_UBA2475	d__Bacteria;p__Bacteroidota;c__Bacteroidia;o__AKYH767;f__B-17BO;g__UBA2475;s__	Bacteria	Bacteroidota	Bacteroidia	AKYH767	B-17BO	UBA2475		taxonomic classification defined by topology and ANI
mCT45	92.189	0.854701	3200413	151	113834	37230	0.596873	0.0298922	Yes	k__Bacteria	mCT45_DSPA01	d__Bacteria;p__Acidobacteriota;c__Acidobacteriae;o__Acidobacteriales;f__Gp1-AA112;g__DSPA01;s__	Bacteria	Acidobacteriota	Acidobacteriae	Acidobacteriales	Gp1-AA112	DSPA01		taxonomic classification defined by topology and ANI
mCT46	91.7367	0.840336	3581765	109	376894	52646	0.409721	0.0250077	No	k__Bacteria	mCT46_UBA2361	d__Bacteria;p__Bdellovibrionota_C;c__UBA2361;o__UBA2361;f__;g__;s__	Bacteria	Bdellovibrionota_C	UBA2361	UBA2361				taxonomic novelty determined using RED
mCT47	90.5983	3.4188	4413753	53	338551	127065	0.577731	0.0279227	Yes	k__Bacteria	mCT47_UBA7541	d__Bacteria;p__Acidobacteriota;c__Acidobacteriae;o__UBA7541;f__UBA7541;g__UBA7541;s__	Bacteria	Acidobacteriota	Acidobacteriae	UBA7541	UBA7541	UBA7541		ANI
mCT48	90.411	4.36768	4312387	143	150568	43323	0.612868	0.0242916	Yes	k__Bacteria	mCT48_Opitutaceae	d__Bacteria;p__Verrucomicrobiota;c__Verrucomicrobiae;o__Opitutales;f__Opitutaceae;g__;s__	Bacteria	Verrucomicrobiota	Verrucomicrobiae	Opitutales	Opitutaceae			taxonomic classification fully defined by topology
mCT49	95.5608	5.10787	1192769	147	126384	12434	0.323289	0.0591238	No	g__Lactobacillus	mCT49_Lactobacillus iners	d__Bacteria;p__Firmicutes;c__Bacilli;o__Lactobacillales;f__Lactobacillaceae;g__Lactobacillus;s__Lactobacillus iners	Bacteria	Firmicutes	Bacilli	Lactobacillales	Lactobacillaceae	Lactobacillus	Lactobacillus iners	taxonomic classification defined by topology and ANI
mCT50	94.153	6.72794	3637406	145	159854	48284	0.539385	0.0367233	Yes	k__Bacteria	mCT50_Palsa-1295	d__Bacteria;p__Bacteroidota;c__Kapabacteria;o__Palsa-1295;f__Palsa-1295;g__;s__	Bacteria	Bacteroidota	Kapabacteria	Palsa-1295	Palsa-1295			taxonomic classification fully defined by topology
mCT51	91.6129	6.15207	9137154	236	193807	60241	0.659389	0.0198577	Yes	c__Deltaproteobacteria	mCT51_PMG-095	d__Bacteria;p__Myxococcota;c__Polyangia;o__Polyangiales;f__Polyangiaceae;g__PMG-095;s__	Bacteria	Myxococcota	Polyangia	Polyangiales	Polyangiaceae	PMG-095		taxonomic classification defined by topology and ANI
mCT52	89.9097	0.738916	4637136	424	70642	14873	0.397163	0.0408351	Yes	p__Bacteroidetes	mCT52_Ferruginibacter	d__Bacteria;p__Bacteroidota;c__Bacteroidia;o__Chitinophagales;f__Chitinophagaceae;g__Ferruginibacter;s__	Bacteria	Bacteroidota	Bacteroidia	Chitinophagales	Chitinophagaceae	Ferruginibacter		taxonomic classification defined by topology and ANI
mCT53	89.6057	0	1711446	146	63078	16686	0.525213	0.0307184	Yes	k__Bacteria	mCT53_SXRF01	d__Bacteria;p__Proteobacteria;c__Alphaproteobacteria;o__Rickettsiales;f__SXRF01;g__;s__	Bacteria	Proteobacteria	Alphaproteobacteria	Rickettsiales	SXRF01			taxonomic classification fully defined by topology
mCT54	89.2804	0.634921	5152987	65	379880	162098	0.394246	0.00638105	No	p__Bacteroidetes	mCT54_2-12-FULL-35-15	d__Bacteria;p__Bacteroidota;c__Bacteroidia;o__AKYH767;f__2-12-FULL-35-15;g__;s__	Bacteria	Bacteroidota	Bacteroidia	AKYH767	2-12-FULL-35-15			taxonomic novelty determined using RED
mCT55	89.2857	1.66667	3315142	56	174649	84580	0.370524	0.0158365	No	p__Bacteroidetes	mCT55_2-12-FULL-35-15	d__Bacteria;p__Bacteroidota;c__Bacteroidia;o__AKYH767;f__2-12-FULL-35-15;g__;s__	Bacteria	Bacteroidota	Bacteroidia	AKYH767	2-12-FULL-35-15			taxonomic novelty determined using RED
mCT56	89.2222	1.98413	4450488	287	109171	27454	0.418091	0.0374952	Yes	p__Bacteroidetes	mCT56_2013-40CM-41-45	d__Bacteria;p__Bacteroidota;c__Bacteroidia;o__AKYH767-A;f__2013-40CM-41-45;g__;s__	Bacteria	Bacteroidota	Bacteroidia	AKYH767-A	2013-40CM-41-45			taxonomic novelty determined using RED
mCT57	89.2063	0.687831	4709795	101	224933	68127	0.390853	-0.016279	No	p__Bacteroidetes	mCT57_2-12-FULL-35-15	d__Bacteria;p__Bacteroidota;c__Bacteroidia;o__AKYH767;f__2-12-FULL-35-15;g__;s__	Bacteria	Bacteroidota	Bacteroidia	AKYH767	2-12-FULL-35-15			taxonomic novelty determined using RED
mCT58	89.1596	0.210813	4095972	254	120995	23792	0.614441	0.0375018	Yes	g__Bradyrhizobium	mCT58_Bradyrhizobium	d__Bacteria;p__Proteobacteria;c__Alphaproteobacteria;o__Rhizobiales;f__Xanthobacteraceae;g__Bradyrhizobium;s__	Bacteria	Proteobacteria	Alphaproteobacteria	Rhizobiales	Xanthobacteraceae	Bradyrhizobium		taxonomic classification defined by topology and ANI
mCT59	88.6521	3.18761	4934486	374	139376	16854	0.401121	0.0183931	No	k__Bacteria	mCT59_ELB16-189	d__Bacteria;p__Bacteroidota;c__Bacteroidia;o__Cytophagales;f__Cyclobacteriaceae;g__ELB16-189;s__	Bacteria	Bacteroidota	Bacteroidia	Cytophagales	Cyclobacteriaceae	ELB16-189		ANI
mCT60	88.5714	1.77866	1988302	98	74639	28059	0.546728	0.045237	Yes	c__Alphaproteobacteria	mCT60_PALSA-926	d__Bacteria;p__Proteobacteria;c__Alphaproteobacteria;o__Micavibrionales;f__UBA2020;g__PALSA-926;s__	Bacteria	Proteobacteria	Alphaproteobacteria	Micavibrionales	UBA2020	PALSA-926		taxonomic classification defined by topology and ANI
mCT61	88.5135	1.35135	6442946	205	114063	44359	0.529898	0.0460564	Yes	k__Bacteria	mCT61_SXQI01	d__Bacteria;p__Verrucomicrobiota;c__Verrucomicrobiae;o__Pedosphaerales;f__SXQI01;g__;s__	Bacteria	Verrucomicrobiota	Verrucomicrobiae	Pedosphaerales	SXQI01			taxonomic novelty determined using RED
mCT62	88.485	1.70306	4983170	436	62900	14914	0.645824	0.0627283	Yes	c__Alphaproteobacteria	mCT62_Dongia	d__Bacteria;p__Proteobacteria;c__Alphaproteobacteria;o__Dongiales;f__Dongiaceae;g__Dongia;s__	Bacteria	Proteobacteria	Alphaproteobacteria	Dongiales	Dongiaceae	Dongia		taxonomic classification defined by topology and ANI
mCT63	88.3333	1.90476	3055720	252	83567	18630	0.467047	0.0392118	Yes	p__Bacteroidetes	mCT63_UBA2475	d__Bacteria;p__Bacteroidota;c__Bacteroidia;o__AKYH767;f__B-17BO;g__UBA2475;s__	Bacteria	Bacteroidota	Bacteroidia	AKYH767	B-17BO	UBA2475		ANI
mCT64	88.0952	1.19048	4293246	96	163453	66840	0.392523	-0.00121063	No	o__Cytophagales	mCT64_Cyclobacteriaceae	d__Bacteria;p__Bacteroidota;c__Bacteroidia;o__Cytophagales;f__Cyclobacteriaceae;g__;s__	Bacteria	Bacteroidota	Bacteroidia	Cytophagales	Cyclobacteriaceae			taxonomic classification fully defined by topology
mCT65	87.6404	1.1236	982941	4	406798	375964	0.385111	0.0310724	Yes	k__Bacteria	mCT65_GCA-2721975	d__Bacteria;p__Dependentiae;c__Babeliae;o__Babeliales;f__Chromulinavoraceae;g__GCA-2721975;s__	Bacteria	Dependentiae	Babeliae	Babeliales	Chromulinavoraceae	GCA-2721975		taxonomic classification defined by topology and ANI
mCT66	87.0968	4.35484	9277281	339	113480	35894	0.64485	0.0320415	Yes	c__Deltaproteobacteria	mCT66_Polyangiales	d__Bacteria;p__Myxococcota;c__Polyangia;o__Polyangiales;f__;g__;s__	Bacteria	Myxococcota	Polyangia	Polyangiales				taxonomic novelty determined using RED
mCT67	86.9932	0.900901	1600525	72	91289	31682	0.438284	0.0199522	No	k__Bacteria	mCT67_Rhabdochlamydiaceae	d__Bacteria;p__Chlamydiota;c__Chlamydiia;o__Chlamydiales;f__Rhabdochlamydiaceae;g__;s__	Bacteria	Chlamydiota	Chlamydiia	Chlamydiales	Rhabdochlamydiaceae			taxonomic novelty determined using RED
mCT68	86.8056	2.29885	2001053	152	82900	17411	0.411067	0.0156855	No	c__Gammaproteobacteria	mCT68_Berkiella	d__Bacteria;p__Proteobacteria;c__Gammaproteobacteria;o__Berkiellales;f__Berkiellaceae;g__Berkiella;s__	Bacteria	Proteobacteria	Gammaproteobacteria	Berkiellales	Berkiellaceae	Berkiella		taxonomic classification defined by topology and ANI
mCT69	86.6612	2.29885	3652030	410	51014	11162	0.403605	0.0284481	Yes	p__Bacteroidetes	mCT69_Edaphocola	d__Bacteria;p__Bacteroidota;c__Bacteroidia;o__Chitinophagales;f__Chitinophagaceae;g__Edaphocola;s__	Bacteria	Bacteroidota	Bacteroidia	Chitinophagales	Chitinophagaceae	Edaphocola		taxonomic classification defined by topology and ANI
mCT70	86.5767	1.11111	4444516	430	62817	13329	0.398819	0.00578945	No	p__Bacteroidetes	mCT70_2-12-FULL-35-15	d__Bacteria;p__Bacteroidota;c__Bacteroidia;o__AKYH767;f__2-12-FULL-35-15;g__;s__	Bacteria	Bacteroidota	Bacteroidia	AKYH767	2-12-FULL-35-15			taxonomic novelty determined using RED
mCT71	86.4198	5.12821	5468063	738	104404	8971	0.441724	0.00962298	No	k__Bacteria	mCT71_Pyrinomonadaceae	d__Bacteria;p__Acidobacteriota;c__Blastocatellia;o__Pyrinomonadales;f__Pyrinomonadaceae;g__;s__	Bacteria	Acidobacteriota	Blastocatellia	Pyrinomonadales	Pyrinomonadaceae			taxonomic classification fully defined by topology
mCT72	86.1644	2.80899	2538590	333	38958	11594	0.656602	0.0170478	Yes	k__Bacteria	mCT72_JAAXVQ01	d__Bacteria;p__FCPU426;c__JAAXVQ01;o__;f__;g__;s__	Bacteria	FCPU426	JAAXVQ01					taxonomic classification defined by topology and ANI
mCT73	86.0762	0	2462837	15	563287	259570	0.572966	0.0248472	Yes	k__Bacteria	mCT73_2-01-FULL-59-12	d__Bacteria;p__Elusimicrobiota;c__Elusimicrobia;o__2-01-FULL-59-12;f__2-01-FULL-59-12;g__2-01-FULL-59-12;s__	Bacteria	Elusimicrobiota	Elusimicrobia	2-01-FULL-59-12	2-01-FULL-59-12	2-01-FULL-59-12		taxonomic classification defined by topology and ANI
mCT74	85.7417	8.45649	6920821	652	52916	15156	0.406664	0.013594	No	p__Bacteroidetes	mCT74_Ilyomonas	d__Bacteria;p__Bacteroidota;c__Bacteroidia;o__Chitinophagales;f__Chitinophagaceae;g__Ilyomonas;s__	Bacteria	Bacteroidota	Bacteroidia	Chitinophagales	Chitinophagaceae	Ilyomonas		taxonomic classification defined by topology and ANI
mCT75	85.4754	0	750772	8	220163	196598	0.450363	0.0363159	Yes	k__Bacteria	mCT75_UBA9973	d__Bacteria;p__Patescibacteria;c__Paceibacteria;o__UBA9983_A;f__UBA9973;g__UBA9973;s__	Bacteria	Patescibacteria	Paceibacteria	UBA9983_A	UBA9973	UBA9973		ANI
mCT76	85.1852	2.13675	2878351	182	85738	22117	0.548222	0.0178459	Yes	k__Bacteria	mCT76_Vampirovibrio	d__Bacteria;p__Cyanobacteria;c__Vampirovibrionia;o__Vampirovibrionales;f__Vampirovibrionaceae;g__Vampirovibrio;s__	Bacteria	Cyanobacteria	Vampirovibrionia	Vampirovibrionales	Vampirovibrionaceae	Vampirovibrio		taxonomic classification defined by topology and ANI
mCT77	85	2.72727	6794634	1588	30425	5236	0.661914	0.0388647	Yes	k__Bacteria	mCT77_JACCRK01	d__Bacteria;p__Chloroflexota;c__Chloroflexia;o__Chloroflexales;f__Herpetosiphonaceae;g__JACCRK01;s__	Bacteria	Chloroflexota	Chloroflexia	Chloroflexales	Herpetosiphonaceae	JACCRK01		taxonomic classification defined by topology and ANI
mCT78	84.7038	1.07527	1907806	98	97992	42252	0.542225	0.0285875	Yes	k__Bacteria	mCT78_GCA-002753745	d__Bacteria;p__Omnitrophota;c__Koll11;o__UBA10015;f__GCA-002753745;g__;s__	Bacteria	Omnitrophota	Koll11	UBA10015	GCA-002753745			taxonomic novelty determined using RED
mCT79	84.6049	3.54751	6035108	1066	37622	7521	0.711987	0.0523775	Yes	o__Burkholderiales	mCT79_CAIMXF01	d__Bacteria;p__Proteobacteria;c__Gammaproteobacteria;o__Burkholderiales;f__Burkholderiaceae;g__CAIMXF01;s__	Bacteria	Proteobacteria	Gammaproteobacteria	Burkholderiales	Burkholderiaceae	CAIMXF01		taxonomic novelty determined using RED
mCT80	84.5489	2.09677	11318990	1048	77210	14637	0.700108	0.042047	Yes	c__Deltaproteobacteria	mCT80_JABFXX01	d__Bacteria;p__Myxococcota;c__Polyangia;o__Haliangiales;f__Haliangiaceae;g__JABFXX01;s__	Bacteria	Myxococcota	Polyangia	Haliangiales	Haliangiaceae	JABFXX01		ANI
mCT81	84.4907	0	3544946	72	131502	64956	0.565819	0.0225607	Yes	k__Bacteria	mCT81_Koribacteraceae	d__Bacteria;p__Acidobacteriota;c__Acidobacteriae;o__Acidobacteriales;f__Koribacteraceae;g__;s__	Bacteria	Acidobacteriota	Acidobacteriae	Acidobacteriales	Koribacteraceae			taxonomic classification fully defined by topology
mCT82	84.4826	8.92857	11809495	1749	67476	9325	0.704773	0.0352921	Yes	c__Deltaproteobacteria	mCT82_Myxococcus sp010894405	d__Bacteria;p__Myxococcota;c__Myxococcia;o__Myxococcales;f__Myxococcaceae;g__Myxococcus;s__Myxococcus sp010894405	Bacteria	Myxococcota	Myxococcia	Myxococcales	Myxococcaceae	Myxococcus	Myxococcus sp010894405	taxonomic classification defined by topology and ANI
mCT83	84.2823	3.88514	5220112	649	44899	9957	0.568651	0.019255	Yes	k__Bacteria	mCT83_SIBH01	d__Bacteria;p__Verrucomicrobiota;c__Verrucomicrobiae;o__Pedosphaerales;f__SIBH01;g__;s__	Bacteria	Verrucomicrobiota	Verrucomicrobiae	Pedosphaerales	SIBH01			taxonomic classification defined by topology and ANI
mCT84	83.8542	1.33929	3468171	404	45097	10995	0.44192	0.00946271	No	k__Bacteria	mCT84_UBA2428	d__Bacteria;p__Bdellovibrionota;c__UBA2428;o__UBA2428;f__UBA2428;g__;s__	Bacteria	Bdellovibrionota	UBA2428	UBA2428	UBA2428			taxonomic classification defined by topology and ANI
mCT85	82.7586	6.26959	1261641	181	26155	8342	0.464765	0.044996	Yes	k__Bacteria	mCT85_Rhabdochlamydiaceae	d__Bacteria;p__Chlamydiota;c__Chlamydiia;o__Chlamydiales;f__Rhabdochlamydiaceae;g__;s__	Bacteria	Chlamydiota	Chlamydiia	Chlamydiales	Rhabdochlamydiaceae			taxonomic novelty determined using RED
mCT86	82.6075	4.21637	10976445	1120	104295	12687	0.677664	0.015503	No	o__Actinomycetales	mCT86_Actinocrispum	d__Bacteria;p__Actinobacteriota;c__Actinomycetia;o__Mycobacteriales;f__Pseudonocardiaceae;g__Actinocrispum;s__	Bacteria	Actinobacteriota	Actinomycetia	Mycobacteriales	Pseudonocardiaceae	Actinocrispum		taxonomic classification defined by topology and ANI
mCT87	82.4866	0.568182	2868386	150	69049	25059	0.705811	0.0399981	Yes	k__Bacteria	mCT87_JACMLW01	d__Bacteria;p__Planctomycetota;c__Phycisphaerae;o__Phycisphaerales;f__SM1A02;g__JACMLW01;s__	Bacteria	Planctomycetota	Phycisphaerae	Phycisphaerales	SM1A02	JACMLW01		taxonomic classification defined by topology and ANI
mCT88	82.3963	1.50538	7360874	317	152067	30215	0.68433	0.0363156	Yes	c__Deltaproteobacteria	mCT88_JABFXX01	d__Bacteria;p__Myxococcota;c__Polyangia;o__Haliangiales;f__Haliangiaceae;g__JABFXX01;s__	Bacteria	Myxococcota	Polyangia	Haliangiales	Haliangiaceae	JABFXX01		taxonomic classification defined by topology and ANI
mCT89	82.1839	0	985842	5	362622	272962	0.508346	0.00236438	No	k__Bacteria	mCT89_CAIZLB01	d__Bacteria;p__Patescibacteria;c__Paceibacteria;o__UBA9983_A;f__CAIZLB01;g__;s__	Bacteria	Patescibacteria	Paceibacteria	UBA9983_A	CAIZLB01			taxonomic novelty determined using RED
mCT90	82.0513	2.5641	6129349	1082	96931	7691	0.362703	0.0148642	No	k__Bacteria	mCT90_JACMQJ01	d__Bacteria;p__Cyanobacteria;c__Sericytochromatia;o__UBA7694;f__JACMQJ01;g__;s__	Bacteria	Cyanobacteria	Sericytochromatia	UBA7694	JACMQJ01			taxonomic classification defined by topology and ANI
mCT91	81.1966	0.854701	5687296	700	43594	10445	0.411968	0.030027	Yes	k__Bacteria	mCT91_JACMQJ01	d__Bacteria;p__Cyanobacteria;c__Sericytochromatia;o__UBA7694;f__JACMQJ01;g__;s__	Bacteria	Cyanobacteria	Sericytochromatia	UBA7694	JACMQJ01			taxonomic classification defined by topology and ANI
mCT92	81.1	0.778816	5330336	473	60777	21851	0.686034	0.0509592	Yes	o__Burkholderiales	mCT92_Pelomonas	d__Bacteria;p__Proteobacteria;c__Gammaproteobacteria;o__Burkholderiales;f__Burkholderiaceae;g__Pelomonas;s__	Bacteria	Proteobacteria	Gammaproteobacteria	Burkholderiales	Burkholderiaceae	Pelomonas		taxonomic classification defined by topology and ANI
mCT93	81.0345	1.72414	4668438	270	89055	27696	0.478374	0.0392266	Yes	k__Bacteria	mCT93_UBA2475	d__Bacteria;p__Bacteroidota;c__Bacteroidia;o__AKYH767;f__B-17BO;g__UBA2475;s__	Bacteria	Bacteroidota	Bacteroidia	AKYH767	B-17BO	UBA2475		taxonomic classification defined by topology and ANI
mCT94	81.003	0	878331	7	315812	170376	0.375168	-0.030698	No	k__Bacteria	mCT94_UBA8515	d__Bacteria;p__Patescibacteria;c__Paceibacteria;o__UBA9983_A;f__UBA9973;g__UBA8515;s__	Bacteria	Patescibacteria	Paceibacteria	UBA9983_A	UBA9973	UBA8515		ANI
mCT95	80.7193	2.74725	4465023	996	38316	5312	0.62397	0.236458	Yes	k__Bacteria	mCT95_UBA11236	d__Bacteria;p__Fibrobacterota;c__Fibrobacteria;o__UBA11236;f__UBA11236;g__;s__	Bacteria	Fibrobacterota	Fibrobacteria	UBA11236	UBA11236			taxonomic classification defined by topology and ANI
mCT96	80.5328	2.81553	3763236	1073	14628	3924	0.701546	0.0261586	Yes	o__Actinomycetales	mCT96_GCA-003244245	d__Bacteria;p__Actinobacteriota;c__Actinomycetia;o__Mycobacteriales;f__Pseudonocardiaceae;g__GCA-003244245;s__	Bacteria	Actinobacteriota	Actinomycetia	Mycobacteriales	Pseudonocardiaceae	GCA-003244245		taxonomic novelty determined using RED
mCT97	79.3894	3.65525	5153527	704	45878	9438	0.653361	0.0760373	Yes	o__Burkholderiales	mCT97_Massilia	d__Bacteria;p__Proteobacteria;c__Gammaproteobacteria;o__Burkholderiales;f__Burkholderiaceae;g__Massilia;s__	Bacteria	Proteobacteria	Gammaproteobacteria	Burkholderiales	Burkholderiaceae	Massilia		taxonomic classification defined by topology and ANI
mCT98	79.0839	1.13636	2650705	34	433755	139434	0.665269	0.0393934	Yes	c__Alphaproteobacteria	mCT98_Caulobacteraceae	d__Bacteria;p__Proteobacteria;c__Alphaproteobacteria;o__Caulobacterales;f__Caulobacteraceae;g__;s__	Bacteria	Proteobacteria	Alphaproteobacteria	Caulobacterales	Caulobacteraceae			taxonomic novelty determined using RED
mCT99	78.8889	2.15054	3965507	409	48490	13099	0.386583	0.0141443	No	k__Bacteria	mCT99_UBA2798	d__Bacteria;p__Bacteroidota;c__Bacteroidia;o__Flavobacteriales;f__UBA2798;g__;s__	Bacteria	Bacteroidota	Bacteroidia	Flavobacteriales	UBA2798			taxonomic classification defined by topology and ANI
mCT100	78.858	0	899939	17	164653	76270	0.424445	0.0313995	Yes	k__Bacteria	mCT100_UBA9973	d__Bacteria;p__Patescibacteria;c__Paceibacteria;o__UBA9983_A;f__UBA9973;g__;s__	Bacteria	Patescibacteria	Paceibacteria	UBA9983_A	UBA9973			taxonomic novelty determined using RED
mCT101	78.3908	9.74001	3980817	488	59141	10529	0.432274	0.0379365	Yes	p__Bacteroidetes	mCT101_UBA2791	d__Bacteria;p__Bacteroidota;c__Bacteroidia;o__Chitinophagales;f__Chitinophagaceae;g__UBA2791;s__	Bacteria	Bacteroidota	Bacteroidia	Chitinophagales	Chitinophagaceae	UBA2791		taxonomic classification defined by topology and ANI
mCT102	78.3322	0	677262	11	287092	130948	0.419727	0.00207943	No	k__Bacteria	mCT102_UBA9973	d__Bacteria;p__Patescibacteria;c__Paceibacteria;o__UBA9983_A;f__UBA9973;g__UBA9973;s__	Bacteria	Patescibacteria	Paceibacteria	UBA9983_A	UBA9973	UBA9973		taxonomic classification defined by topology and ANI
mCT103	77.6982	3.22581	2017517	291	26530	8275	0.420854	0.0257722	Yes	k__Bacteria	mCT103_Kpj58rc	d__Bacteria;p__Omnitrophota;c__Koll11;o__UBA10015;f__Kpj58rc;g__;s__	Bacteria	Omnitrophota	Koll11	UBA10015	Kpj58rc			taxonomic classification defined by topology and ANI
mCT104	76.9885	3.01491	2187482	565	24419	4589	0.602453	0.0661931	Yes	p__Proteobacteria	mCT104_SCRL01	d__Bacteria;p__Proteobacteria;c__Gammaproteobacteria;o__Acidiferrobacterales;f__Sulfurifustaceae;g__SCRL01;s__	Bacteria	Proteobacteria	Gammaproteobacteria	Acidiferrobacterales	Sulfurifustaceae	SCRL01		taxonomic classification defined by topology and ANI
mCT105	76.8999	4.39595	5342881	305	82915	26027	0.58588	0.0182724	Yes	k__Bacteria	mCT105_SZUA-567	d__Bacteria;p__Planctomycetota;c__SZUA-567;o__;f__;g__;s__	Bacteria	Planctomycetota	SZUA-567					taxonomic novelty determined using RED
mCT106	76.7038	3.00767	5409184	570	40088	12150	0.660156	0.0385869	Yes	o__Burkholderiales	mCT106_Massilia	d__Bacteria;p__Proteobacteria;c__Gammaproteobacteria;o__Burkholderiales;f__Burkholderiaceae;g__Massilia;s__	Bacteria	Proteobacteria	Gammaproteobacteria	Burkholderiales	Burkholderiaceae	Massilia		taxonomic classification defined by topology and ANI
mCT107	76.3547	0.985222	3734526	208	104315	21792	0.394084	0.0260163	Yes	p__Bacteroidetes	mCT107_Flavisolibacter	d__Bacteria;p__Bacteroidota;c__Bacteroidia;o__Chitinophagales;f__Chitinophagaceae;g__Flavisolibacter;s__	Bacteria	Bacteroidota	Bacteroidia	Chitinophagales	Chitinophagaceae	Flavisolibacter		ANI
mCT108	76.3404	0	579263	24	156499	38263	0.431136	0.0147015	No	k__Bacteria	mCT108_UBA9973	d__Bacteria;p__Patescibacteria;c__Paceibacteria;o__UBA9983_A;f__UBA9973;g__UBA9973;s__	Bacteria	Patescibacteria	Paceibacteria	UBA9983_A	UBA9973	UBA9973		taxonomic classification defined by topology and ANI
mCT109	76.1802	4.30108	1765733	91	89863	31593	0.408446	0.0164221	No	k__Bacteria	mCT109_GCA-002753745	d__Bacteria;p__Omnitrophota;c__Koll11;o__UBA10015;f__GCA-002753745;g__;s__	Bacteria	Omnitrophota	Koll11	UBA10015	GCA-002753745			taxonomic novelty determined using RED
mCT110	75.6448	1.78571	1934206	129	80235	28983	0.382762	0.0487734	Yes	k__Bacteria	mCT110_Bdellovibrionales	d__Bacteria;p__Bdellovibrionota;c__Bdellovibrionia;o__Bdellovibrionales;f__;g__;s__	Bacteria	Bdellovibrionota	Bdellovibrionia	Bdellovibrionales				taxonomic classification defined by topology and ANI
mCT111	75.2582	1.62338	3648534	200	100057	22819	0.695238	0.0311053	Yes	c__Alphaproteobacteria	mCT111_Caulobacteraceae	d__Bacteria;p__Proteobacteria;c__Alphaproteobacteria;o__Caulobacterales;f__Caulobacteraceae;g__;s__	Bacteria	Proteobacteria	Alphaproteobacteria	Caulobacterales	Caulobacteraceae			taxonomic novelty determined using RED
mCT112	75.1938	0.193798	1715752	40	276179	102453	0.349954	0.0360386	No	c__Gammaproteobacteria	mCT112_CAISUE01	d__Bacteria;p__Proteobacteria;c__Gammaproteobacteria;o__CAISUE01;f__;g__;s__	Bacteria	Proteobacteria	Gammaproteobacteria	CAISUE01				taxonomic novelty determined using RED
mCT113	74.6141	1.47783	3902790	133	123298	42594	0.445816	0.0308724	Yes	p__Bacteroidetes	mCT113_VBAT01	d__Bacteria;p__Bacteroidota;c__Bacteroidia;o__Chitinophagales;f__Chitinophagaceae;g__VBAT01;s__	Bacteria	Bacteroidota	Bacteroidia	Chitinophagales	Chitinophagaceae	VBAT01		taxonomic classification defined by topology and ANI
mCT114	74.4316	4.12903	7617454	1600	108793	6129	0.687375	0.298683	Yes	c__Deltaproteobacteria	mCT114_Fen-1088	d__Bacteria;p__Myxococcota;c__Polyangia;o__Palsa-1104;f__Fen-1088;g__;s__	Bacteria	Myxococcota	Polyangia	Palsa-1104	Fen-1088			taxonomic classification fully defined by topology
mCT115	74.1758	0	1536174	41	139333	53169	0.39508	0.0607742	Yes	k__Bacteria	mCT115_UBA6187	d__Bacteria;p__Proteobacteria;c__Alphaproteobacteria;o__Rickettsiales;f__UBA6187;g__;s__	Bacteria	Proteobacteria	Alphaproteobacteria	Rickettsiales	UBA6187			taxonomic classification defined by topology and ANI
mCT116	74.1379	0	1372553	89	61480	24069	0.390066	0.0282565	Yes	k__Bacteria	mCT116_Diplorickettsiales	d__Bacteria;p__Proteobacteria;c__Gammaproteobacteria;o__Diplorickettsiales;f__;g__;s__	Bacteria	Proteobacteria	Gammaproteobacteria	Diplorickettsiales				taxonomic novelty determined using RED
mCT117	74.1097	6.20133	2835418	201	88809	29210	0.555958	0.0284143	Yes	k__Bacteria	mCT117_OLB17	d__Bacteria;p__Acidobacteriota;c__Blastocatellia;o__Pyrinomonadales;f__Pyrinomonadaceae;g__OLB17;s__	Bacteria	Acidobacteriota	Blastocatellia	Pyrinomonadales	Pyrinomonadaceae	OLB17		taxonomic classification defined by topology and ANI
mCT118	73.9613	1.28205	4334742	714	34535	6858	0.554158	0.0316637	Yes	k__Bacteria	mCT118_QHXM01	d__Bacteria;p__Acidobacteriota;c__Blastocatellia;o__Pyrinomonadales;f__Pyrinomonadaceae;g__QHXM01;s__	Bacteria	Acidobacteriota	Blastocatellia	Pyrinomonadales	Pyrinomonadaceae	QHXM01		taxonomic classification defined by topology and ANI
mCT119	73.9418	1.28571	2854481	443	29023	7262	0.409504	0.0327431	Yes	p__Bacteroidetes	mCT119_OLB10	d__Bacteria;p__Bacteroidota;c__Bacteroidia;o__AKYH767-A;f__OLB10;g__;s__	Bacteria	Bacteroidota	Bacteroidia	AKYH767-A	OLB10			taxonomic novelty determined using RED
mCT120	73.8871	0	3423950	116	103510	44375	0.372214	0.0157553	No	k__Bacteria	mCT120_VBAS01	d__Bacteria;p__Bacteroidota;c__Bacteroidia;o__Chitinophagales;f__Chitinophagaceae;g__VBAS01;s__	Bacteria	Bacteroidota	Bacteroidia	Chitinophagales	Chitinophagaceae	VBAS01		taxonomic classification defined by topology and ANI
mCT121	73.2738	3.57143	2917244	774	17721	4236	0.524062	0.0642594	Yes	k__Bacteria	mCT121_Bdellovibrionaceae	d__Bacteria;p__Bdellovibrionota;c__Bdellovibrionia;o__Bdellovibrionales;f__Bdellovibrionaceae;g__;s__	Bacteria	Bdellovibrionota	Bdellovibrionia	Bdellovibrionales	Bdellovibrionaceae			taxonomic classification fully defined by topology
mCT122	73.2673	0	921639	3	586346	586346	0.509829	-0.063076	No	k__Bacteria	mCT122_CAIKHN01	d__Bacteria;p__Patescibacteria;c__ABY1;o__SG8-24;f__UBA9934;g__CAIKHN01;s__	Bacteria	Patescibacteria	ABY1	SG8-24	UBA9934	CAIKHN01		taxonomic classification defined by topology and ANI
mCT123	72.7011	1.72414	2535167	89	92896	36842	0.705529	0.0303907	Yes	p__Actinobacteria	mCT123_Gaiellales	d__Bacteria;p__Actinobacteriota;c__Thermoleophilia;o__Gaiellales;f__;g__;s__	Bacteria	Actinobacteriota	Thermoleophilia	Gaiellales				taxonomic novelty determined using RED
mCT124	72.6984	0	3529835	15	1466238	434024	0.397387	0.0338235	Yes	p__Bacteroidetes	mCT124_UBA2475	d__Bacteria;p__Bacteroidota;c__Bacteroidia;o__AKYH767;f__B-17BO;g__UBA2475;s__	Bacteria	Bacteroidota	Bacteroidia	AKYH767	B-17BO	UBA2475		taxonomic classification defined by topology and ANI
mCT125	72.5392	0	3377433	637	22141	6204	0.450522	0.0247796	Yes	k__Bacteria	mCT125_GCA-2737665	d__Bacteria;p__Bacteroidota;c__Bacteroidia;o__AKYH767;f__Palsa-965;g__GCA-2737665;s__	Bacteria	Bacteroidota	Bacteroidia	AKYH767	Palsa-965	GCA-2737665		ANI
mCT126	72.4138	0	5259290	278	101859	25514	0.700031	0.047601	Yes	k__Bacteria	mCT126_Fen-336	d__Bacteria;p__Acidobacteriota;c__Vicinamibacteria;o__Fen-336;f__Fen-336;g__;s__	Bacteria	Acidobacteriota	Vicinamibacteria	Fen-336	Fen-336			taxonomic classification fully defined by topology
mCT127	72.1205	1.78571	2977578	108	111073	33583	0.362558	-0.0340555	No	o__Cytophagales	mCT127_Cytophagaceae	d__Bacteria;p__Bacteroidota;c__Bacteroidia;o__Cytophagales;f__Cytophagaceae;g__;s__	Bacteria	Bacteroidota	Bacteroidia	Cytophagales	Cytophagaceae			taxonomic novelty determined using RED
mCT128	70.9877	0	896146	2	734020	734020	0.503208	0.00758273	No	k__Bacteria	mCT128_RGVC01	d__Bacteria;p__Patescibacteria;c__Saccharimonadia;o__Saccharimonadales;f__UBA4665;g__RGVC01;s__	Bacteria	Patescibacteria	Saccharimonadia	Saccharimonadales	UBA4665	RGVC01		taxonomic classification defined by topology and ANI
mCT129	70.9683	0.277778	2605458	145	105699	29956	0.416944	0.0311066	Yes	p__Bacteroidetes	mCT129_2013-40CM-41-45	d__Bacteria;p__Bacteroidota;c__Bacteroidia;o__AKYH767-A;f__2013-40CM-41-45;g__;s__	Bacteria	Bacteroidota	Bacteroidia	AKYH767-A	2013-40CM-41-45			taxonomic novelty determined using RED
mCT130	70.8986	0.862069	666597	46	46625	17786	0.506945	0.0305816	Yes	k__Bacteria	mCT130_GWA1-54-10	d__Bacteria;p__Patescibacteria;c__Paceibacteria;o__UBA9983_A;f__UBA2163;g__GWA1-54-10;s__	Bacteria	Patescibacteria	Paceibacteria	UBA9983_A	UBA2163	GWA1-54-10		taxonomic classification defined by topology and ANI
mCT131	70.8671	1.48515	887308	74	56360	16358	0.491959	0.0426615	Yes	k__Bacteria	mCT131_CAILIB01	d__Bacteria;p__Patescibacteria;c__UBA1384;o__CAILIB01;f__CAILIB01;g__;s__	Bacteria	Patescibacteria	UBA1384	CAILIB01	CAILIB01			taxonomic classification defined by topology and ANI
mCT132	70.7921	0.090009	1046765	37	110985	36614	0.489685	0.0289543	Yes	k__Bacteria	mCT132_VFKW01	d__Bacteria;p__Patescibacteria;c__UBA1384;o__VFKW01;f__;g__;s__	Bacteria	Patescibacteria	UBA1384	VFKW01				taxonomic classification defined by topology and ANI
mCT133	70.6129	4.85407	8570245	2045	37668	4793	0.505442	-0.086582	No	c__Deltaproteobacteria	mCT133_Bradymonadia	d__Bacteria;p__Myxococcota;c__Bradymonadia;o__;f__;g__;s__	Bacteria	Myxococcota	Bradymonadia					taxonomic novelty determined using RED
mCT134	70.5829	1.45719	3136665	486	67819	6961	0.412492	0.0186716	No	k__Bacteria	mCT134_ELB16-189	d__Bacteria;p__Bacteroidota;c__Bacteroidia;o__Cytophagales;f__Cyclobacteriaceae;g__ELB16-189;s__	Bacteria	Bacteroidota	Bacteroidia	Cytophagales	Cyclobacteriaceae	ELB16-189		ANI
mCT135	70.462	0	932110	17	188849	98651	0.43405	0.011007	No	k__Bacteria	mCT135_Saccharimonadales	d__Bacteria;p__Patescibacteria;c__Saccharimonadia;o__Saccharimonadales;f__;g__;s__	Bacteria	Patescibacteria	Saccharimonadia	Saccharimonadales				taxonomic classification fully defined by topology
mCT136	69.8362	0.561798	725498	44	80597	32758	0.408463	0.0245085	No	k__Bacteria	mCT136_C7867-002	d__Bacteria;p__Patescibacteria;c__Paceibacteria;o__UBA9983_A;f__PALSA-1337;g__C7867-002;s__	Bacteria	Patescibacteria	Paceibacteria	UBA9983_A	PALSA-1337	C7867-002		taxonomic classification defined by topology and ANI
mCT137	69.6708	0.15674	434652	90	15134	5390	0.499639	0.0664335	Yes	k__Bacteria	mCT137_Kazan-3B-28	d__Bacteria;p__Patescibacteria;c__Kazan-3B-28;o__;f__;g__;s__	Bacteria	Patescibacteria	Kazan-3B-28					taxonomic novelty determined using RED
mCT138	69.5223	9.05763	5519205	867	84738	7582	0.673343	0.0477437	Yes	o__Burkholderiales	mCT138_Rhizobacter	d__Bacteria;p__Proteobacteria;c__Gammaproteobacteria;o__Burkholderiales;f__Burkholderiaceae;g__Rhizobacter;s__	Bacteria	Proteobacteria	Gammaproteobacteria	Burkholderiales	Burkholderiaceae	Rhizobacter		taxonomic classification defined by topology and ANI
mCT139	69.3103	1.72414	5816043	865	34547	7940	0.626159	0.020879	Yes	k__Bacteria	mCT139_UBA11236	d__Bacteria;p__Fibrobacterota;c__Fibrobacteria;o__UBA11236;f__UBA11236;g__;s__	Bacteria	Fibrobacterota	Fibrobacteria	UBA11236	UBA11236			taxonomic classification defined by topology and ANI
mCT140	69.0891	1.16279	1331498	136	59695	13318	0.438533	-0.00156891	No	c__Gammaproteobacteria	mCT140_Diplorickettsiaceae	d__Bacteria;p__Proteobacteria;c__Gammaproteobacteria;o__Diplorickettsiales;f__Diplorickettsiaceae;g__;s__	Bacteria	Proteobacteria	Gammaproteobacteria	Diplorickettsiales	Diplorickettsiaceae			taxonomic classification defined by topology and ANI
mCT141	69.046	1.08747	7421389	2345	41338	3377	0.703237	0.0630237	Yes	o__Actinomycetales	mCT141_Kutzneria	d__Bacteria;p__Actinobacteriota;c__Actinomycetia;o__Mycobacteriales;f__Pseudonocardiaceae;g__Kutzneria;s__	Bacteria	Actinobacteriota	Actinomycetia	Mycobacteriales	Pseudonocardiaceae	Kutzneria		taxonomic classification defined by topology and ANI
mCT142	68.9153	1.34921	3050899	454	30902	7669	0.420994	0.0250065	Yes	p__Bacteroidetes	mCT142_UBA2475	d__Bacteria;p__Bacteroidota;c__Bacteroidia;o__AKYH767;f__B-17BO;g__UBA2475;s__	Bacteria	Bacteroidota	Bacteroidia	AKYH767	B-17BO	UBA2475		taxonomic classification defined by topology and ANI
mCT143	68.8169	3.30033	1306918	116	59074	18644	0.416435	0.018064	No	k__Bacteria	mCT143_UBA920	d__Bacteria;p__Patescibacteria;c__Doudnabacteria;o__UBA920;f__UBA920;g__;s__	Bacteria	Patescibacteria	Doudnabacteria	UBA920	UBA920			taxonomic novelty determined using RED
mCT144	68.8034	5.77571	2471348	360	47951	8191	0.543278	0.0159678	No	k__Bacteria	mCT144_Vampirovibrio	d__Bacteria;p__Cyanobacteria;c__Vampirovibrionia;o__Vampirovibrionales;f__Vampirovibrionaceae;g__Vampirovibrio;s__	Bacteria	Cyanobacteria	Vampirovibrionia	Vampirovibrionales	Vampirovibrionaceae	Vampirovibrio		ANI
mCT145	68.7387	2.25225	1915364	200	63211	15363	0.585146	0.0264733	Yes	k__Bacteria	mCT145_AV80	d__Bacteria;p__Verrucomicrobiota;c__Verrucomicrobiae;o__Chthoniobacterales;f__UBA10450;g__AV80;s__	Bacteria	Verrucomicrobiota	Verrucomicrobiae	Chthoniobacterales	UBA10450	AV80		taxonomic classification defined by topology and ANI
mCT146	68.5564	0.0660939	617204	82	36117	9731	0.498997	0.0125044	No	k__Bacteria	mCT146_UBA11704	d__Bacteria;p__Patescibacteria;c__Paceibacteria;o__UBA9983_A;f__UBA5272;g__UBA11704;s__	Bacteria	Patescibacteria	Paceibacteria	UBA9983_A	UBA5272	UBA11704		ANI
mCT147	68.5185	0	1292362	32	133266	68780	0.468428	0.00610744	No	k__Bacteria	mCT147_PMNU01	d__Bacteria;p__Patescibacteria;c__Saccharimonadia;o__Saccharimonadales;f__UBA4665;g__PMNU01;s__	Bacteria	Patescibacteria	Saccharimonadia	Saccharimonadales	UBA4665	PMNU01		taxonomic classification defined by topology and ANI
mCT148	68.4818	0	803475	4	580257	580257	0.447328	0.0343784	Yes	k__Bacteria	mCT148_UBA920	d__Bacteria;p__Patescibacteria;c__Doudnabacteria;o__UBA920;f__;g__;s__	Bacteria	Patescibacteria	Doudnabacteria	UBA920				taxonomic novelty determined using RED
mCT149	68.2268	0	786633	64	30947	20811	0.466595	0.0473747	Yes	k__Bacteria	mCT149_CAILIB01	d__Bacteria;p__Patescibacteria;c__UBA1384;o__CAILIB01;f__CAILIB01;g__;s__	Bacteria	Patescibacteria	UBA1384	CAILIB01	CAILIB01			taxonomic classification defined by topology and ANI
mCT150	68.2105	5.45402	2376705	154	91530	28737	0.627972	0.0558568	Yes	f__Xanthomonadaceae	mCT150_Rhodanobacteraceae	d__Bacteria;p__Proteobacteria;c__Gammaproteobacteria;o__Xanthomonadales;f__Rhodanobacteraceae;g__;s__	Bacteria	Proteobacteria	Gammaproteobacteria	Xanthomonadales	Rhodanobacteraceae			taxonomic novelty determined using RED
mCT151	68.0106	0.952381	3206578	134	96691	32390	0.407283	0.0303178	Yes	p__Bacteroidetes	mCT151_2013-40CM-41-45	d__Bacteria;p__Bacteroidota;c__Bacteroidia;o__AKYH767-A;f__2013-40CM-41-45;g__;s__	Bacteria	Bacteroidota	Bacteroidia	AKYH767-A	2013-40CM-41-45			taxonomic classification defined by topology and ANI
mCT152	67.5369	0	562540	3	470035	470035	0.35867	0.0128879	No	k__Bacteria	mCT152_C7867-006	d__Bacteria;p__Patescibacteria;c__Paceibacteria;o__UBA9983_A;f__Zambryskibacteraceae;g__C7867-006;s__	Bacteria	Patescibacteria	Paceibacteria	UBA9983_A	Zambryskibacteraceae	C7867-006		taxonomic classification defined by topology and ANI
mCT153	67.5235	9.48276	2635389	559	82095	4673	0.64273	0.0323294	Yes	k__Bacteria	mCT153_JACDDX01	d__Bacteria;p__Gemmatimonadota;c__Gemmatimonadetes;o__Gemmatimonadales;f__GWC2-71-9;g__JACDDX01;s__	Bacteria	Gemmatimonadota	Gemmatimonadetes	Gemmatimonadales	GWC2-71-9	JACDDX01		taxonomic classification defined by topology and ANI
mCT154	67.3751	0.347551	2454898	59	206016	63696	0.589115	-0.0283176	No	c__Betaproteobacteria	mCT154_MESE01	d__Bacteria;p__Proteobacteria;c__Gammaproteobacteria;o__Burkholderiales;f__Burkholderiaceae;g__MESE01;s__	Bacteria	Proteobacteria	Gammaproteobacteria	Burkholderiales	Burkholderiaceae	MESE01		taxonomic classification defined by topology and ANI
mCT155	67.1349	4.58201	4208668	633	57524	7535	0.371066	0.0308291	Yes	p__Bacteroidetes	mCT155_CAIKAF01	d__Bacteria;p__Bacteroidota;c__Bacteroidia;o__Flavobacteriales;f__CAIKAF01;g__;s__	Bacteria	Bacteroidota	Bacteroidia	Flavobacteriales	CAIKAF01			taxonomic novelty determined using RED
mCT156	67.0353	1.6129	7536746	422	105415	22153	0.663354	0.0416279	Yes	c__Deltaproteobacteria	mCT156_Polyangiales	d__Bacteria;p__Myxococcota;c__Polyangia;o__Polyangiales;f__;g__;s__	Bacteria	Myxococcota	Polyangia	Polyangiales				taxonomic novelty determined using RED
mCT157	66.8519	0	774649	61	72492	16954	0.427346	-0.0208436	No	k__Bacteria	mCT157_CAILAD01	d__Bacteria;p__Patescibacteria;c__Saccharimonadia;o__CAILAD01;f__CAILAD01;g__;s__	Bacteria	Patescibacteria	Saccharimonadia	CAILAD01	CAILAD01			taxonomic novelty determined using RED
mCT158	66.7411	0.744048	2567074	391	35885	7833	0.392267	0.0303624	No	o__Cytophagales	mCT158_Cytophagaceae	d__Bacteria;p__Bacteroidota;c__Bacteroidia;o__Cytophagales;f__Cytophagaceae;g__;s__	Bacteria	Bacteroidota	Bacteroidia	Cytophagales	Cytophagaceae			taxonomic novelty determined using RED
mCT159	66.6667	0	1267011	16	234519	131545	0.48433	0.0257013	No	k__Bacteria	mCT159_PMNU01	d__Bacteria;p__Patescibacteria;c__Saccharimonadia;o__Saccharimonadales;f__UBA4665;g__PMNU01;s__	Bacteria	Patescibacteria	Saccharimonadia	Saccharimonadales	UBA4665	PMNU01		taxonomic classification defined by topology and ANI
mCT160	66.3616	5.47945	4709975	1485	33657	3439	0.617644	0.107753	Yes	k__Bacteria	mCT160_EW11	d__Bacteria;p__Verrucomicrobiota;c__Verrucomicrobiae;o__Opitutales;f__Opitutaceae;g__EW11;s__	Bacteria	Verrucomicrobiota	Verrucomicrobiae	Opitutales	Opitutaceae	EW11		taxonomic classification defined by topology and ANI
mCT161	66.1616	1.54884	4952115	1123	18497	5093	0.650477	0.0289662	Yes	g__Bradyrhizobium	mCT161_Bradyrhizobium sp003020075	d__Bacteria;p__Proteobacteria;c__Alphaproteobacteria;o__Rhizobiales;f__Xanthobacteraceae;g__Bradyrhizobium;s__Bradyrhizobium sp003020075	Bacteria	Proteobacteria	Alphaproteobacteria	Rhizobiales	Xanthobacteraceae	Bradyrhizobium	Bradyrhizobium sp003020075	taxonomic classification defined by topology and ANI
mCT162	65.949	0	7428579	768	101893	12306	0.708977	0.0526353	Yes	k__Bacteria	mCT162_Sandaracinaceae	d__Bacteria;p__Myxococcota;c__Polyangia;o__Polyangiales;f__Sandaracinaceae;g__;s__	Bacteria	Myxococcota	Polyangia	Polyangiales	Sandaracinaceae			taxonomic novelty determined using RED
mCT163	65.949	1.75439	4231657	633	38674	7990	0.689733	0.0297012	Yes	k__Bacteria	mCT163_XYA12-FULL-58-9	d__Bacteria;p__Myxococcota;c__XYA12-FULL-58-9;o__XYA12-FULL-58-9;f__XYA12-FULL-58-9;g__;s__	Bacteria	Myxococcota	XYA12-FULL-58-9	XYA12-FULL-58-9	XYA12-FULL-58-9			taxonomic classification defined by topology and ANI
mCT164	65.5885	6.01587	5204609	1861	59096	2833	0.666906	0.0424117	Yes	o__Burkholderiales	mCT164_Aquabacterium_A	d__Bacteria;p__Proteobacteria;c__Gammaproteobacteria;o__Burkholderiales;f__Burkholderiaceae;g__Aquabacterium_A;s__	Bacteria	Proteobacteria	Gammaproteobacteria	Burkholderiales	Burkholderiaceae	Aquabacterium_A		taxonomic classification defined by topology and ANI
mCT165	65.4321	0.925926	768767	38	58305	32259	0.485315	-0.00318675	No	k__Bacteria	mCT165_JACDFO01	d__Bacteria;p__Patescibacteria;c__Saccharimonadia;o__Saccharimonadales;f__JACDFO01;g__;s__	Bacteria	Patescibacteria	Saccharimonadia	Saccharimonadales	JACDFO01			taxonomic classification defined by topology and ANI
mCT166	65.3371	0.854701	3241326	493	36727	7868	0.612901	-0.00429502	No	k__Bacteria	mCT166_UBA2428	d__Bacteria;p__Bdellovibrionota;c__UBA2428;o__UBA2428;f__UBA2428;g__;s__	Bacteria	Bdellovibrionota	UBA2428	UBA2428	UBA2428			taxonomic classification defined by topology and ANI
mCT167	64.9813	0	663709	49	72939	20218	0.463572	0.0243319	Yes	k__Bacteria	mCT167_CAJBRS01	d__Bacteria;p__Patescibacteria;c__Paceibacteria;o__UBA9983_A;f__CAJBRS01;g__;s__	Bacteria	Patescibacteria	Paceibacteria	UBA9983_A	CAJBRS01			taxonomic classification defined by topology and ANI
mCT168	64.6789	0	785031	17	184989	81989	0.493834	0.0448679	Yes	k__Bacteria	mCT168_CAIKHN01	d__Bacteria;p__Patescibacteria;c__ABY1;o__SG8-24;f__UBA9934;g__CAIKHN01;s__	Bacteria	Patescibacteria	ABY1	SG8-24	UBA9934	CAIKHN01		taxonomic classification defined by topology and ANI
mCT169	64.5875	0	811188	100	32931	11432	0.457074	-0.142752	No	k__Bacteria	mCT169_UBA1568	d__Bacteria;p__Patescibacteria;c__Paceibacteria;o__Moranbacterales;f__UBA1568;g__UBA1568;s__	Bacteria	Patescibacteria	Paceibacteria	Moranbacterales	UBA1568	UBA1568		ANI
mCT170	64.4634	1.91441	2545357	440	34099	6241	0.427122	0.0189567	No	k__Bacteria	mCT170_JABWAM01	d__Bacteria;p__Verrucomicrobiota;c__Verrucomicrobiae;o__JABWAM01;f__JABWAM01;g__;s__	Bacteria	Verrucomicrobiota	Verrucomicrobiae	JABWAM01	JABWAM01			taxonomic classification defined by topology and ANI
mCT171	64.245	0	949895	5	772665	772665	0.459629	0.00748336	No	k__Bacteria	mCT171_UBA2112	d__Bacteria;p__Patescibacteria;c__Saccharimonadia;o__Saccharimonadales;f__Saccharimonadaceae;g__UBA2112;s__	Bacteria	Patescibacteria	Saccharimonadia	Saccharimonadales	Saccharimonadaceae	UBA2112		taxonomic classification defined by topology and ANI
mCT172	64.0594	0	2829069	433	42968	7719	0.634105	0.0222401	Yes	k__Bacteria	mCT172_WHTK01	d__Bacteria;p__Chloroflexota;c__Dehalococcoidia;o__DSTF01;f__WHTK01;g__WHTK01;s__	Bacteria	Chloroflexota	Dehalococcoidia	DSTF01	WHTK01	WHTK01		taxonomic classification defined by topology and ANI
mCT173	63.9788	1.18969	662046	26	110141	40534	0.398064	0.0086862	No	k__Bacteria	mCT173_XYD2-FULL-39-9	d__Bacteria;p__Patescibacteria;c__ABY1;o__Magasanikbacterales;f__GWA2-37-8;g__XYD2-FULL-39-9;s__	Bacteria	Patescibacteria	ABY1	Magasanikbacterales	GWA2-37-8	XYD2-FULL-39-9		taxonomic classification defined by topology and ANI
mCT174	63.8878	1.35135	1597502	171	46604	12575	0.411961	0.0417444	Yes	k__Bacteria	mCT174_PALSA-1448	d__Bacteria;p__Chlamydiota;c__Chlamydiia;o__Chlamydiales;f__SM23-39;g__PALSA-1448;s__	Bacteria	Chlamydiota	Chlamydiia	Chlamydiales	SM23-39	PALSA-1448		taxonomic classification defined by topology and ANI
mCT175	63.8177	0.854701	1212130	20	250829	128719	0.448116	0.011363	No	k__Bacteria	mCT175_UBA2112	d__Bacteria;p__Patescibacteria;c__Saccharimonadia;o__Saccharimonadales;f__Saccharimonadaceae;g__UBA2112;s__	Bacteria	Patescibacteria	Saccharimonadia	Saccharimonadales	Saccharimonadaceae	UBA2112		taxonomic classification defined by topology and ANI
mCT176	63.7931	0	3205396	480	31232	7791	0.426401	0.0218723	No	k__Bacteria	mCT176_GCA-2737665	d__Bacteria;p__Bacteroidota;c__Bacteroidia;o__AKYH767;f__Palsa-965;g__GCA-2737665;s__	Bacteria	Bacteroidota	Bacteroidia	AKYH767	Palsa-965	GCA-2737665		ANI
mCT177	63.7931	0	3867565	272	71552	20413	0.428571	0.0222528	No	k__Bacteria	mCT177_GCA-2737665	d__Bacteria;p__Bacteroidota;c__Bacteroidia;o__AKYH767;f__Palsa-965;g__GCA-2737665;s__	Bacteria	Bacteroidota	Bacteroidia	AKYH767	Palsa-965	GCA-2737665		ANI
mCT178	63.7785	0.892857	3232336	804	26466	4458	0.504013	0.0265718	Yes	k__Bacteria	mCT178_JACMRP01	d__Bacteria;p__Bdellovibrionota;c__Bdellovibrionia;o__Bdellovibrionales;f__Bdellovibrionaceae;g__JACMRP01;s__	Bacteria	Bdellovibrionota	Bdellovibrionia	Bdellovibrionales	Bdellovibrionaceae	JACMRP01		taxonomic classification defined by topology and ANI
mCT179	63.6846	1.29032	4907074	986	44608	5295	0.706536	0.177136	Yes	c__Deltaproteobacteria	mCT179_Fen-1088	d__Bacteria;p__Myxococcota;c__Polyangia;o__Palsa-1104;f__Fen-1088;g__;s__	Bacteria	Myxococcota	Polyangia	Palsa-1104	Fen-1088			taxonomic classification fully defined by topology
mCT180	63.6886	7.24138	517350	62	24098	10870	0.482513	0.0321493	Yes	k__Bacteria	mCT180_UBA11704	d__Bacteria;p__Patescibacteria;c__Paceibacteria;o__UBA9983_A;f__UBA5272;g__UBA11704;s__	Bacteria	Patescibacteria	Paceibacteria	UBA9983_A	UBA5272	UBA11704		ANI
mCT181	63.4483	3.44828	3071179	398	108375	9776	0.379149	0.0209149	No	k__Bacteria	mCT181_OLB10	d__Bacteria;p__Bacteroidota;c__Bacteroidia;o__AKYH767-A;f__OLB10;g__;s__	Bacteria	Bacteroidota	Bacteroidia	AKYH767-A	OLB10			taxonomic classification defined by topology and ANI
mCT182	63.381	1.32789	1188042	156	43243	12667	0.389382	0.0312969	Yes	k__Bacteria	mCT182_B142	d__Bacteria;p__Patescibacteria;c__Dojkabacteria;o__B142;f__;g__;s__	Bacteria	Patescibacteria	Dojkabacteria	B142				taxonomic novelty determined using RED
mCT183	63.2445	0	2574944	262	43262	13733	0.69628	0.0358402	Yes	k__Bacteria	mCT183_Allosphingosinicella	d__Bacteria;p__Proteobacteria;c__Alphaproteobacteria;o__Sphingomonadales;f__Sphingomonadaceae;g__Allosphingosinicella;s__	Bacteria	Proteobacteria	Alphaproteobacteria	Sphingomonadales	Sphingomonadaceae	Allosphingosinicella		taxonomic classification defined by topology and ANI
mCT184	63.0667	1.949	1013903	161	21644	7565	0.416049	0.0515742	Yes	k__Bacteria	mCT184_Amoebophilaceae	d__Bacteria;p__Bacteroidota;c__Bacteroidia;o__Cytophagales;f__Amoebophilaceae;g__;s__	Bacteria	Bacteroidota	Bacteroidia	Cytophagales	Amoebophilaceae			taxonomic novelty determined using RED
mCT185	62.931	0	3203677	126	112840	35305	0.571508	0.0239955	Yes	k__Bacteria	mCT185_Sulfotelmatobacter	d__Bacteria;p__Acidobacteriota;c__Acidobacteriae;o__Acidobacteriales;f__Koribacteraceae;g__Sulfotelmatobacter;s__	Bacteria	Acidobacteriota	Acidobacteriae	Acidobacteriales	Koribacteraceae	Sulfotelmatobacter		taxonomic classification defined by topology and ANI
mCT186	62.799	2.1978	4513463	957	18853	5047	0.72436	0.0245928	No	k__Bacteria	mCT186_Gemmatirosa	d__Bacteria;p__Gemmatimonadota;c__Gemmatimonadetes;o__Gemmatimonadales;f__Gemmatimonadaceae;g__Gemmatirosa;s__	Bacteria	Gemmatimonadota	Gemmatimonadetes	Gemmatimonadales	Gemmatimonadaceae	Gemmatirosa		taxonomic classification defined by topology and ANI
mCT187	62.3604	1.11643	4971701	789	25490	7043	0.517885	0.0281914	Yes	k__Bacteria	mCT187_Ktedonobacteraceae	d__Bacteria;p__Chloroflexota;c__Ktedonobacteria;o__Ktedonobacterales;f__Ktedonobacteraceae;g__;s__	Bacteria	Chloroflexota	Ktedonobacteria	Ktedonobacterales	Ktedonobacteraceae			taxonomic classification fully defined by topology
mCT188	62.2366	9.03226	4742567	258	154893	28593	0.684972	0.0293795	Yes	c__Deltaproteobacteria	mCT188_Polyangiaceae	d__Bacteria;p__Myxococcota;c__Polyangia;o__Polyangiales;f__Polyangiaceae;g__;s__	Bacteria	Myxococcota	Polyangia	Polyangiales	Polyangiaceae			taxonomic novelty determined using RED
mCT189	62.1062	0	862604	5	420382	270525	0.489273	0.0177518	No	k__Bacteria	mCT189_GWA1-54-10	d__Bacteria;p__Patescibacteria;c__Paceibacteria;o__UBA9983_A;f__UBA2163;g__GWA1-54-10;s__	Bacteria	Patescibacteria	Paceibacteria	UBA9983_A	UBA2163	GWA1-54-10		taxonomic classification defined by topology and ANI
mCT190	62.069	1.72414	4304904	190	93694	32997	0.577729	0.0274181	Yes	k__Bacteria	mCT190_SIBE01	d__Bacteria;p__Verrucomicrobiota;c__Verrucomicrobiae;o__Pedosphaerales;f__SIBE01;g__;s__	Bacteria	Verrucomicrobiota	Verrucomicrobiae	Pedosphaerales	SIBE01			taxonomic classification defined by topology and ANI
mCT191	62.0487	1.96809	3328668	489	62232	7974	0.588654	0.0199089	Yes	c__Betaproteobacteria	mCT191_PALSA-1004	d__Bacteria;p__Proteobacteria;c__Gammaproteobacteria;o__Burkholderiales;f__SG8-41;g__PALSA-1004;s__	Bacteria	Proteobacteria	Gammaproteobacteria	Burkholderiales	SG8-41	PALSA-1004		taxonomic classification defined by topology and ANI
mCT192	61.8752	0.854701	2763150	414	28594	7852	0.693437	0.0354674	Yes	k__Bacteria	mCT192_PALSA-610	d__Bacteria;p__Actinobacteriota;c__Acidimicrobiia;o__IMCC26256;f__PALSA-610;g__;s__	Bacteria	Actinobacteriota	Acidimicrobiia	IMCC26256	PALSA-610			taxonomic classification defined by topology and ANI
mCT193	61.8166	4.58953	2042810	583	23125	3917	0.686476	0.0552901	Yes	k__Bacteria	mCT193_GWC2-71-9	d__Bacteria;p__Gemmatimonadota;c__Gemmatimonadetes;o__Gemmatimonadales;f__GWC2-71-9;g__;s__	Bacteria	Gemmatimonadota	Gemmatimonadetes	Gemmatimonadales	GWC2-71-9			taxonomic novelty determined using RED
mCT194	61.7544	0	5303563	191	117471	42203	0.652784	0.0470934	Yes	k__Bacteria	mCT194_ER46	d__Bacteria;p__Verrucomicrobiota;c__Verrucomicrobiae;o__Opitutales;f__Opitutaceae;g__ER46;s__	Bacteria	Verrucomicrobiota	Verrucomicrobiae	Opitutales	Opitutaceae	ER46		ANI
mCT195	61.7284	1.19529	904661	75	42963	16814	0.54803	0.0489822	No	k__Bacteria	mCT195_Saccharimonadaceae	d__Bacteria;p__Patescibacteria;c__Saccharimonadia;o__Saccharimonadales;f__Saccharimonadaceae;g__;s__	Bacteria	Patescibacteria	Saccharimonadia	Saccharimonadales	Saccharimonadaceae			taxonomic classification defined by topology and ANI
mCT196	61.5914	3.87097	6186269	1262	21084	5144	0.717898	0.0602885	Yes	c__Deltaproteobacteria	mCT196_Haliangiaceae	d__Bacteria;p__Myxococcota;c__Polyangia;o__Haliangiales;f__Haliangiaceae;g__;s__	Bacteria	Myxococcota	Polyangia	Haliangiales	Haliangiaceae			taxonomic novelty determined using RED
mCT197	61.4198	0.925926	952511	27	131845	77440	0.482567	0.0143399	No	k__Bacteria	mCT197_UBA2112	d__Bacteria;p__Patescibacteria;c__Saccharimonadia;o__Saccharimonadales;f__Saccharimonadaceae;g__UBA2112;s__	Bacteria	Patescibacteria	Saccharimonadia	Saccharimonadales	Saccharimonadaceae	UBA2112		taxonomic classification defined by topology and ANI
mCT198	61.3876	0	5870999	1663	61090	4131	0.70687	0.231787	Yes	k__Bacteria	mCT198_Fen-1088	d__Bacteria;p__Myxococcota;c__Polyangia;o__Palsa-1104;f__Fen-1088;g__;s__	Bacteria	Myxococcota	Polyangia	Palsa-1104	Fen-1088			taxonomic classification fully defined by topology
mCT199	61.2536	0	864409	29	134140	63993	0.475879	0.0135105	No	k__Bacteria	mCT199_UBA2112	d__Bacteria;p__Patescibacteria;c__Saccharimonadia;o__Saccharimonadales;f__Saccharimonadaceae;g__UBA2112;s__	Bacteria	Patescibacteria	Saccharimonadia	Saccharimonadales	Saccharimonadaceae	UBA2112		taxonomic classification defined by topology and ANI
mCT200	61.2368	1.35135	3867623	89	245689	56526	0.558041	0.0378351	Yes	k__Bacteria	mCT200_UBA3939	d__Bacteria;p__Verrucomicrobiota;c__Verrucomicrobiae;o__Pedosphaerales;f__UBA3939;g__UBA3939;s__	Bacteria	Verrucomicrobiota	Verrucomicrobiae	Pedosphaerales	UBA3939	UBA3939		taxonomic classification defined by topology and ANI
mCT201	61.2069	1.72414	3129882	594	39883	7420	0.427429	0.0275512	Yes	k__Bacteria	mCT201_OLB10	d__Bacteria;p__Bacteroidota;c__Bacteroidia;o__AKYH767-A;f__OLB10;g__;s__	Bacteria	Bacteroidota	Bacteroidia	AKYH767-A	OLB10			taxonomic novelty determined using RED
mCT202	61.0761	0.266667	883259	96	33925	12745	0.546739	-0.0317926	No	c__Spirochaetia	mCT202_2-12-FULL-60-25	d__Bacteria;p__Patescibacteria;c__ABY1;o__SG8-24;f__2-12-FULL-60-25;g__2-12-FULL-60-25;s__	Bacteria	Patescibacteria	ABY1	SG8-24	2-12-FULL-60-25	2-12-FULL-60-25		taxonomic classification defined by topology and ANI
mCT203	61.0031	0	4215549	545	53646	9631	0.50988	0.032343	Yes	k__Bacteria	mCT203_Obscuribacterales	d__Bacteria;p__Cyanobacteria;c__Vampirovibrionia;o__Obscuribacterales;f__;g__;s__	Bacteria	Cyanobacteria	Vampirovibrionia	Obscuribacterales				taxonomic novelty determined using RED
mCT204	60.404	0.925926	825429	13	226615	123720	0.445557	0.0415316	Yes	k__Bacteria	mCT204_JACDFO01	d__Bacteria;p__Patescibacteria;c__Saccharimonadia;o__Saccharimonadales;f__JACDFO01;g__;s__	Bacteria	Patescibacteria	Saccharimonadia	Saccharimonadales	JACDFO01			taxonomic classification defined by topology and ANI
mCT205	60.3011	2.45776	5261622	1067	27673	5131	0.710191	0.128886	Yes	c__Deltaproteobacteria	mCT205_Fen-1088	d__Bacteria;p__Myxococcota;c__Polyangia;o__Palsa-1104;f__Fen-1088;g__;s__	Bacteria	Myxococcota	Polyangia	Palsa-1104	Fen-1088			taxonomic classification fully defined by topology
mCT206	60.2927	0	687719	8	347184	347184	0.531791	0.0163406	No	k__Bacteria	mCT206_UBA11704	d__Bacteria;p__Patescibacteria;c__Paceibacteria;o__UBA9983_A;f__UBA5272;g__UBA11704;s__	Bacteria	Patescibacteria	Paceibacteria	UBA9983_A	UBA5272	UBA11704		ANI
mCT207	59.9972	0.0660939	542755	30	52306	26523	0.452624	0.0287	Yes	k__Bacteria	mCT207_C7867-005	d__Bacteria;p__Patescibacteria;c__Paceibacteria;o__UBA9983_A;f__Zambryskibacteraceae;g__C7867-005;s__	Bacteria	Patescibacteria	Paceibacteria	UBA9983_A	Zambryskibacteraceae	C7867-005		taxonomic classification defined by topology and ANI
mCT208	59.9704	1.04493	2894565	436	48704	8566	0.70716	0.0288589	Yes	o__Rhizobiales	mCT208_Methylobacterium soli	d__Bacteria;p__Proteobacteria;c__Alphaproteobacteria;o__Rhizobiales;f__Beijerinckiaceae;g__Methylobacterium;s__Methylobacterium soli	Bacteria	Proteobacteria	Alphaproteobacteria	Rhizobiales	Beijerinckiaceae	Methylobacterium	Methylobacterium soli	taxonomic classification defined by topology and ANI
mCT209	59.9145	0.0777001	803359	40	67442	27396	0.451718	0.0527882	Yes	k__Bacteria	mCT209_JACDFO01	d__Bacteria;p__Patescibacteria;c__Saccharimonadia;o__Saccharimonadales;f__JACDFO01;g__;s__	Bacteria	Patescibacteria	Saccharimonadia	Saccharimonadales	JACDFO01			taxonomic classification defined by topology and ANI
mCT210	59.8481	0	691891	55	37432	17718	0.456607	0.0236339	No	k__Bacteria	mCT210_PALSA-1337	d__Bacteria;p__Patescibacteria;c__Paceibacteria;o__UBA9983_A;f__PALSA-1337;g__;s__	Bacteria	Patescibacteria	Paceibacteria	UBA9983_A	PALSA-1337			taxonomic novelty determined using RED
mCT211	59.8276	7.24138	10265000	1932	46412	7272	0.711936	0.0333602	Yes	k__Bacteria	mCT211_Amycolatopsis	d__Bacteria;p__Actinobacteriota;c__Actinomycetia;o__Mycobacteriales;f__Pseudonocardiaceae;g__Amycolatopsis;s__	Bacteria	Actinobacteriota	Actinomycetia	Mycobacteriales	Pseudonocardiaceae	Amycolatopsis		taxonomic classification defined by topology and ANI
mCT212	59.8086	0	4978558	442	54966	14286	0.716333	0.0400462	Yes	k__Bacteria	mCT212_GCA-2862545	d__Bacteria;p__Myxococcota;c__UBA796;o__UBA796;f__GCA-2862545;g__;s__	Bacteria	Myxococcota	UBA796	UBA796	GCA-2862545			taxonomic classification defined by topology and ANI
mCT213	59.5351	2.25806	6387697	1131	42196	6219	0.673575	0.0286559	Yes	c__Deltaproteobacteria	mCT213_SZUA-265	d__Bacteria;p__Myxococcota;c__Polyangia;o__Polyangiales;f__Polyangiaceae;g__SZUA-265;s__	Bacteria	Myxococcota	Polyangia	Polyangiales	Polyangiaceae	SZUA-265		taxonomic classification defined by topology and ANI
mCT214	59.5193	3.40909	3237404	448	63631	8807	0.617594	0.0460827	Yes	k__Bacteria	mCT214_PALSA-1347	d__Bacteria;p__Planctomycetota;c__Planctomycetes;o__Gemmatales;f__Gemmataceae;g__PALSA-1347;s__	Bacteria	Planctomycetota	Planctomycetes	Gemmatales	Gemmataceae	PALSA-1347		taxonomic classification defined by topology and ANI
mCT215	59.1228	1.75439	7769195	592	115434	20360	0.682694	0.313228	Yes	k__Bacteria	mCT215_Fen-1088	d__Bacteria;p__Myxococcota;c__Polyangia;o__Palsa-1104;f__Fen-1088;g__;s__	Bacteria	Myxococcota	Polyangia	Palsa-1104	Fen-1088			taxonomic classification fully defined by topology
mCT216	59.1171	4.36508	4532898	886	54350	5809	0.494778	0.0275176	Yes	o__Cytophagales	mCT216_Chryseolinea	d__Bacteria;p__Bacteroidota;c__Bacteroidia;o__Cytophagales;f__Cyclobacteriaceae;g__Chryseolinea;s__	Bacteria	Bacteroidota	Bacteroidia	Cytophagales	Cyclobacteriaceae	Chryseolinea		taxonomic novelty determined using RED
mCT217	59.0909	3.44828	3953702	488	129231	10180	0.548425	0.0227918	Yes	k__Bacteria	mCT217_UBA3939	d__Bacteria;p__Verrucomicrobiota;c__Verrucomicrobiae;o__Pedosphaerales;f__UBA3939;g__UBA3939;s__	Bacteria	Verrucomicrobiota	Verrucomicrobiae	Pedosphaerales	UBA3939	UBA3939		taxonomic classification defined by topology and ANI
mCT218	59.0322	2.02523	2514593	415	35856	6741	0.493182	-0.034745	No	o__Burkholderiales	mCT218_UBA5157	d__Bacteria;p__Proteobacteria;c__Gammaproteobacteria;o__Burkholderiales;f__Burkholderiaceae;g__UBA5157;s__	Bacteria	Proteobacteria	Gammaproteobacteria	Burkholderiales	Burkholderiaceae	UBA5157		taxonomic classification defined by topology and ANI
mCT219	58.9744	0.712251	665927	89	32626	10116	0.507093	0.0362328	Yes	k__Bacteria	mCT219_UBA10212	d__Bacteria;p__Patescibacteria;c__Saccharimonadia;o__Saccharimonadales;f__UBA10212;g__;s__	Bacteria	Patescibacteria	Saccharimonadia	Saccharimonadales	UBA10212			taxonomic novelty determined using RED
mCT220	58.7304	0	3037899	294	109674	16805	0.707314	0.0366829	Yes	k__Bacteria	mCT220_AA29	d__Bacteria;p__Acidobacteriota;c__Vicinamibacteria;o__Fen-336;f__Fen-336;g__AA29;s__	Bacteria	Acidobacteriota	Vicinamibacteria	Fen-336	Fen-336	AA29		taxonomic classification defined by topology and ANI
mCT221	58.6207	8.05643	2992845	317	78685	19410	0.5403	0.0300091	Yes	k__Bacteria	mCT221_40CM-3-55-5	d__Bacteria;p__Acidobacteriota;c__Acidobacteriae;o__Acidobacteriales;f__Koribacteraceae;g__40CM-3-55-5;s__	Bacteria	Acidobacteriota	Acidobacteriae	Acidobacteriales	Koribacteraceae	40CM-3-55-5		taxonomic novelty determined using RED
mCT222	58.5965	6.14035	4052813	539	38137	9299	0.688053	0.0291005	Yes	k__Bacteria	mCT222_40CM-4-68-19	d__Bacteria;p__Myxococcota;c__Myxococcia;o__Myxococcales;f__40CM-4-68-19;g__40CM-4-68-19;s__	Bacteria	Myxococcota	Myxococcia	Myxococcales	40CM-4-68-19	40CM-4-68-19		taxonomic classification defined by topology and ANI
mCT223	58.1171	0	680337	16	120932	67566	0.450017	0.0250992	Yes	k__Bacteria	mCT223_UBA11704	d__Bacteria;p__Patescibacteria;c__Paceibacteria;o__UBA9983_A;f__UBA5272;g__UBA11704;s__	Bacteria	Patescibacteria	Paceibacteria	UBA9983_A	UBA5272	UBA11704		ANI
mCT224	58.0912	0	672675	6	194050	144659	0.533293	-0.0159743	No	k__Bacteria	mCT224_C7867-001	d__Bacteria;p__Patescibacteria;c__Paceibacteria;o__UBA9983_A;f__UBA2163;g__C7867-001;s__	Bacteria	Patescibacteria	Paceibacteria	UBA9983_A	UBA2163	C7867-001		taxonomic classification defined by topology and ANI
mCT225	58.0377	4.2735	3958726	520	71107	9354	0.555003	0.0176574	Yes	k__Bacteria	mCT225_20CM-2-55-15	d__Bacteria;p__Acidobacteriota;c__Acidobacteriae;o__20CM-2-55-15;f__20CM-2-55-15;g__;s__	Bacteria	Acidobacteriota	Acidobacteriae	20CM-2-55-15	20CM-2-55-15			taxonomic novelty determined using RED
mCT226	57.931	1.72414	3786453	392	63637	12560	0.653246	0.0490466	Yes	k__Bacteria	mCT226_Dongia	d__Bacteria;p__Proteobacteria;c__Alphaproteobacteria;o__Dongiales;f__Dongiaceae;g__Dongia;s__	Bacteria	Proteobacteria	Alphaproteobacteria	Dongiales	Dongiaceae	Dongia		taxonomic classification defined by topology and ANI
mCT227	57.8652	5.43071	1965564	412	21554	5064	0.708278	0.047405	Yes	k__Bacteria	mCT227_UBA9628	d__Bacteria;p__Elusimicrobiota;c__Elusimicrobia;o__UBA1565;f__UBA9628;g__;s__	Bacteria	Elusimicrobiota	Elusimicrobia	UBA1565	UBA9628			taxonomic novelty determined using RED
mCT228	57.8364	4.30108	1157794	194	25843	6263	0.502247	0.0318987	Yes	k__Bacteria	mCT228_GCA-002753745	d__Bacteria;p__Omnitrophota;c__Koll11;o__UBA10015;f__GCA-002753745;g__;s__	Bacteria	Omnitrophota	Koll11	UBA10015	GCA-002753745			taxonomic novelty determined using RED
mCT229	57.6008	0.352113	1477995	248	21873	6667	0.579953	0.0262567	Yes	c__Gammaproteobacteria	mCT229_HTCC5015	d__Bacteria;p__Proteobacteria;c__Gammaproteobacteria;o__HTCC5015;f__HTCC5015;g__;s__	Bacteria	Proteobacteria	Gammaproteobacteria	HTCC5015	HTCC5015			taxonomic classification defined by topology and ANI
mCT230	57.5767	5.80524	551039	90	26556	6527	0.356588	0.0135289	No	k__Bacteria	mCT230_C7867-006	d__Bacteria;p__Patescibacteria;c__Paceibacteria;o__UBA9983_A;f__Zambryskibacteraceae;g__C7867-006;s__	Bacteria	Patescibacteria	Paceibacteria	UBA9983_A	Zambryskibacteraceae	C7867-006		ANI
mCT231	57.5235	8.62069	4126695	479	60755	15103	0.661956	0.0328164	Yes	k__Bacteria	mCT231_AG2	d__Bacteria;p__Gemmatimonadota;c__Gemmatimonadetes;o__Gemmatimonadales;f__Gemmatimonadaceae;g__AG2;s__	Bacteria	Gemmatimonadota	Gemmatimonadetes	Gemmatimonadales	Gemmatimonadaceae	AG2		taxonomic classification defined by topology and ANI
mCT232	57.3145	7.83699	2013524	461	26150	4595	0.640732	0.0340064	Yes	k__Bacteria	mCT232_Lacunisphaera	d__Bacteria;p__Verrucomicrobiota;c__Verrucomicrobiae;o__Opitutales;f__Opitutaceae;g__Lacunisphaera;s__	Bacteria	Verrucomicrobiota	Verrucomicrobiae	Opitutales	Opitutaceae	Lacunisphaera		ANI
mCT233	57.2414	8.62069	1498478	278	29483	5910	0.696489	0.0344756	Yes	k__Bacteria	mCT233_AC-51	d__Bacteria;p__Actinobacteriota;c__UBA4738;o__UBA4738;f__HRBIN12;g__AC-51;s__	Bacteria	Actinobacteriota	UBA4738	UBA4738	HRBIN12	AC-51		taxonomic novelty determined using RED
mCT234	57.0175	0	6750965	1324	56120	6260	0.656293	0.0500451	Yes	k__Bacteria	mCT234_Polyangiales	d__Bacteria;p__Myxococcota;c__Polyangia;o__Polyangiales;f__;g__;s__	Bacteria	Myxococcota	Polyangia	Polyangiales				taxonomic novelty determined using RED
mCT235	56.954	6.03448	6308472	1763	85776	4020	0.418041	0.0364525	Yes	k__Bacteria	mCT235_Chitinophagaceae	d__Bacteria;p__Bacteroidota;c__Bacteroidia;o__Chitinophagales;f__Chitinophagaceae;g__;s__	Bacteria	Bacteroidota	Bacteroidia	Chitinophagales	Chitinophagaceae			taxonomic novelty determined using RED
mCT236	56.9443	1.13636	2712615	509	26106	5992	0.726357	0.0515886	Yes	k__Bacteria	mCT236_B15-G4	d__Bacteria;p__Planctomycetota;c__UBA1135;o__B15-G4;f__B15-G4;g__;s__	Bacteria	Planctomycetota	UBA1135	B15-G4	B15-G4			taxonomic classification defined by topology and ANI
mCT237	56.8966	0	3076705	157	88264	23923	0.674887	0.0484948	Yes	k__Bacteria	mCT237_Gp7-AA8	d__Bacteria;p__Acidobacteriota;c__Thermoanaerobaculia;o__Gp7-AA8;f__Gp7-AA8;g__;s__	Bacteria	Acidobacteriota	Thermoanaerobaculia	Gp7-AA8	Gp7-AA8			taxonomic classification fully defined by topology
mCT238	56.8966	1.72414	1840075	504	9162	3577	0.676788	0.0437031	Yes	k__Bacteria	mCT238_GCA-002686595	d__Bacteria;p__Planctomycetota;c__UBA1135;o__UBA1135;f__GCA-002686595;g__;s__	Bacteria	Planctomycetota	UBA1135	UBA1135	GCA-002686595			taxonomic classification fully defined by topology
mCT239	56.8592	3.4188	2552489	606	17757	4198	0.715455	0.0467611	Yes	k__Bacteria	mCT239_Acidimicrobiia	d__Bacteria;p__Actinobacteriota;c__Acidimicrobiia;o__;f__;g__;s__	Bacteria	Actinobacteriota	Acidimicrobiia					taxonomic novelty determined using RED
mCT240	56.6614	6.89655	4057242	385	74776	13893	0.393832	0.0235854	No	k__Bacteria	mCT240_CAIKAF01	d__Bacteria;p__Bacteroidota;c__Bacteroidia;o__Flavobacteriales;f__CAIKAF01;g__;s__	Bacteria	Bacteroidota	Bacteroidia	Flavobacteriales	CAIKAF01			taxonomic novelty determined using RED
mCT241	56.571	0	7314693	1294	57097	7827	0.682681	0.31965	Yes	k__Bacteria	mCT241_Fen-1088	d__Bacteria;p__Myxococcota;c__Polyangia;o__Palsa-1104;f__Fen-1088;g__;s__	Bacteria	Myxococcota	Polyangia	Palsa-1104	Fen-1088			taxonomic classification fully defined by topology
mCT242	56.0345	8.38558	2075422	272	97548	13056	0.614917	0.0351276	Yes	k__Bacteria	mCT242_Rhizomicrobium	d__Bacteria;p__Proteobacteria;c__Alphaproteobacteria;o__Micropepsales;f__Micropepsaceae;g__Rhizomicrobium;s__	Bacteria	Proteobacteria	Alphaproteobacteria	Micropepsales	Micropepsaceae	Rhizomicrobium		taxonomic classification defined by topology and ANI
mCT243	55.9953	1.7527	4470565	788	21402	6364	0.596791	0.021116	Yes	k__Bacteria	mCT243_V1-33	d__Bacteria;p__Verrucomicrobiota;c__Verrucomicrobiae;o__Verrucomicrobiales;f__V1-33;g__V1-33;s__	Bacteria	Verrucomicrobiota	Verrucomicrobiae	Verrucomicrobiales	V1-33	V1-33		taxonomic classification defined by topology and ANI
mCT244	55.9076	6.93069	1185982	122	159201	14482	0.398876	0.00867281	No	k__Bacteria	mCT244_XYD2-FULL-39-9	d__Bacteria;p__Patescibacteria;c__ABY1;o__Magasanikbacterales;f__GWA2-37-8;g__XYD2-FULL-39-9;s__	Bacteria	Patescibacteria	ABY1	Magasanikbacterales	GWA2-37-8	XYD2-FULL-39-9		taxonomic classification defined by topology and ANI
mCT245	55.7513	0.952381	1937205	193	44173	14315	0.447803	0.0404776	Yes	p__Bacteroidetes	mCT245_CAINMV01	d__Bacteria;p__Bacteroidota;c__Bacteroidia;o__NS11-12g;f__CAINMV01;g__;s__	Bacteria	Bacteroidota	Bacteroidia	NS11-12g	CAINMV01			taxonomic novelty determined using RED
mCT246	55.5632	3.50486	3660786	1224	10980	3297	0.623052	0.0209277	Yes	c__Deltaproteobacteria	mCT246_XYA12-FULL-58-9	d__Bacteria;p__Myxococcota;c__XYA12-FULL-58-9;o__XYA12-FULL-58-9;f__XYA12-FULL-58-9;g__;s__	Bacteria	Myxococcota	XYA12-FULL-58-9	XYA12-FULL-58-9	XYA12-FULL-58-9			taxonomic classification defined by topology and ANI
mCT247	55.5172	2.58621	2598719	504	35888	5606	0.653021	0.053661	Yes	k__Bacteria	mCT247_Devosia_A	d__Bacteria;p__Proteobacteria;c__Alphaproteobacteria;o__Rhizobiales;f__Devosiaceae;g__Devosia_A;s__	Bacteria	Proteobacteria	Alphaproteobacteria	Rhizobiales	Devosiaceae	Devosia_A		taxonomic classification defined by topology and ANI
mCT248	55.4608	4.9439	1779440	638	16545	2860	0.633594	0.0571183	Yes	f__Xanthomonadaceae	mCT248_Arenimonas	d__Bacteria;p__Proteobacteria;c__Gammaproteobacteria;o__Xanthomonadales;f__Xanthomonadaceae;g__Arenimonas;s__	Bacteria	Proteobacteria	Gammaproteobacteria	Xanthomonadales	Xanthomonadaceae	Arenimonas		ANI
mCT249	55.4178	3.36134	1576895	487	13918	3492	0.517677	0.0367726	Yes	k__Bacteria	mCT249_UBA10199	d__Bacteria;p__UBA10199;c__UBA10199;o__;f__;g__;s__	Bacteria	UBA10199	UBA10199					taxonomic novelty determined using RED
mCT250	55.2326	1.20155	694847	133	22787	5414	0.394873	-0.00385266	No	c__Gammaproteobacteria	mCT250_CADEGZ01	d__Bacteria;p__Proteobacteria;c__Gammaproteobacteria;o__UBA6186;f__UBA6186;g__CADEGZ01;s__	Bacteria	Proteobacteria	Gammaproteobacteria	UBA6186	UBA6186	CADEGZ01		taxonomic classification defined by topology and ANI
mCT251	55.1724	0	3999368	1209	20425	3561	0.629872	0.0830221	Yes	k__Bacteria	mCT251_Pseudoduganella	d__Bacteria;p__Proteobacteria;c__Gammaproteobacteria;o__Burkholderiales;f__Burkholderiaceae;g__Pseudoduganella;s__	Bacteria	Proteobacteria	Gammaproteobacteria	Burkholderiales	Burkholderiaceae	Pseudoduganella		taxonomic classification defined by topology and ANI
mCT252	54.4964	1.1236	484743	62	52589	9092	0.423501	0.0248075	No	k__Bacteria	mCT252_CAJBMK01	d__Bacteria;p__Patescibacteria;c__Paceibacteria;o__UBA9983_A;f__CAJBMK01;g__;s__	Bacteria	Patescibacteria	Paceibacteria	UBA9983_A	CAJBMK01			taxonomic classification defined by topology and ANI
mCT253	54.4809	2.78689	985713	290	24126	3683	0.381035	0.0109677	No	k__Bacteria	mCT253_Amoebophilaceae	d__Bacteria;p__Bacteroidota;c__Bacteroidia;o__Cytophagales;f__Amoebophilaceae;g__;s__	Bacteria	Bacteroidota	Bacteroidia	Cytophagales	Amoebophilaceae			taxonomic novelty determined using RED
mCT254	54.386	0	989569	15	171091	89525	0.332764	-0.000821949	No	k__Bacteria	mCT254_SOIL31	d__Bacteria;p__Dependentiae;c__Babeliae;o__Babeliales;f__Vermiphilaceae;g__SOIL31;s__	Bacteria	Dependentiae	Babeliae	Babeliales	Vermiphilaceae	SOIL31		taxonomic classification defined by topology and ANI
mCT255	54.3103	3.44828	1262418	380	58880	3538	0.437276	0.00990155	No	k__Bacteria	mCT255_Pradoshia	d__Bacteria;p__Firmicutes;c__Bacilli;o__Bacillales_B;f__DSM-1321;g__Pradoshia;s__	Bacteria	Firmicutes	Bacilli	Bacillales_B	DSM-1321	Pradoshia		taxonomic classification defined by topology and ANI
mCT256	54.2473	1.29032	5284110	1179	16586	4679	0.684668	0.0681226	Yes	c__Deltaproteobacteria	mCT256_Polyangiales	d__Bacteria;p__Myxococcota;c__Polyangia;o__Polyangiales;f__;g__;s__	Bacteria	Myxococcota	Polyangia	Polyangiales				taxonomic novelty determined using RED
mCT257	54.2053	3.87097	2711439	841	19910	3669	0.698294	0.0280131	Yes	c__Deltaproteobacteria	mCT257_40CM-4-68-19	d__Bacteria;p__Myxococcota;c__Myxococcia;o__Myxococcales;f__40CM-4-68-19;g__40CM-4-68-19;s__	Bacteria	Myxococcota	Myxococcia	Myxococcales	40CM-4-68-19	40CM-4-68-19		taxonomic classification defined by topology and ANI
mCT258	54.1118	5.79937	1682201	313	18898	5647	0.534864	-0.00625425	No	k__Bacteria	mCT258_Vampirovibrionaceae	d__Bacteria;p__Cyanobacteria;c__Vampirovibrionia;o__Vampirovibrionales;f__Vampirovibrionaceae;g__;s__	Bacteria	Cyanobacteria	Vampirovibrionia	Vampirovibrionales	Vampirovibrionaceae			taxonomic novelty determined using RED
mCT259	54.0461	7.47312	5745678	1762	22814	3582	0.673626	0.037175	Yes	c__Deltaproteobacteria	mCT259_Enhygromyxa	d__Bacteria;p__Myxococcota;c__Polyangia;o__Nannocystales;f__Nannocystaceae;g__Enhygromyxa;s__	Bacteria	Myxococcota	Polyangia	Nannocystales	Nannocystaceae	Enhygromyxa		ANI
mCT260	53.9162	2.68256	2821323	192	163918	80651	0.489632	0.0392997	Yes	k__Bacteria	mCT260_ELB16-189	d__Bacteria;p__Bacteroidota;c__Bacteroidia;o__Cytophagales;f__Cyclobacteriaceae;g__ELB16-189;s__	Bacteria	Bacteroidota	Bacteroidia	Cytophagales	Cyclobacteriaceae	ELB16-189		ANI
mCT261	53.7639	8.56102	1912328	616	13810	3309	0.427389	0.0381285	Yes	k__Bacteria	mCT261_PALSA-1296	d__Bacteria;p__Bacteroidota;c__Kapabacteria;o__Palsa-1295;f__Palsa-1295;g__PALSA-1296;s__	Bacteria	Bacteroidota	Kapabacteria	Palsa-1295	Palsa-1295	PALSA-1296		taxonomic classification defined by topology and ANI
mCT262	53.605	0.862069	2810693	592	34405	4906	0.70535	0.0603614	Yes	k__Bacteria	mCT262_Arenimonas	d__Bacteria;p__Proteobacteria;c__Gammaproteobacteria;o__Xanthomonadales;f__Xanthomonadaceae;g__Arenimonas;s__	Bacteria	Proteobacteria	Gammaproteobacteria	Xanthomonadales	Xanthomonadaceae	Arenimonas		ANI
mCT263	53.5088	0	3547732	715	26886	5142	0.682004	0.233457	Yes	k__Bacteria	mCT263_Fen-1088	d__Bacteria;p__Myxococcota;c__Polyangia;o__Palsa-1104;f__Fen-1088;g__;s__	Bacteria	Myxococcota	Polyangia	Palsa-1104	Fen-1088			taxonomic classification fully defined by topology
mCT264	53.3496	1.0989	1789720	377	20168	4971	0.713314	0.0385792	Yes	k__Bacteria	mCT264_JACDDX01	d__Bacteria;p__Gemmatimonadota;c__Gemmatimonadetes;o__Gemmatimonadales;f__GWC2-71-9;g__JACDDX01;s__	Bacteria	Gemmatimonadota	Gemmatimonadetes	Gemmatimonadales	GWC2-71-9	JACDDX01		taxonomic classification defined by topology and ANI
mCT265	53.2913	0.840336	1739648	234	38401	9306	0.429301	0.0464147	Yes	k__Bacteria	mCT265_UBA2394	d__Bacteria;p__Bdellovibrionota;c__UBA2394;o__UBA2394;f__UBA2394;g__;s__	Bacteria	Bdellovibrionota	UBA2394	UBA2394	UBA2394			taxonomic classification defined by topology and ANI
mCT266	53.0488	0.813008	1159062	55	82867	32337	0.425565	0.0466749	No	k__Bacteria	mCT266_Babeliaceae	d__Bacteria;p__Dependentiae;c__Babeliae;o__Babeliales;f__Babeliaceae;g__;s__	Bacteria	Dependentiae	Babeliae	Babeliales	Babeliaceae			taxonomic classification defined by topology and ANI
mCT267	53.0222	3.40909	4206197	578	45495	9244	0.615147	0.0326464	Yes	k__Bacteria	mCT267_JACMJD01	d__Bacteria;p__Planctomycetota;c__Phycisphaerae;o__UBA1161;f__UBA1161;g__JACMJD01;s__	Bacteria	Planctomycetota	Phycisphaerae	UBA1161	UBA1161	JACMJD01		taxonomic classification defined by topology and ANI
mCT268	52.931	1.72414	4026149	653	36314	7153	0.478277	0.0600663	Yes	k__Bacteria	mCT268_Paraflavitalea	d__Bacteria;p__Bacteroidota;c__Bacteroidia;o__Chitinophagales;f__Chitinophagaceae;g__Paraflavitalea;s__	Bacteria	Bacteroidota	Bacteroidia	Chitinophagales	Chitinophagaceae	Paraflavitalea		taxonomic novelty determined using RED
mCT269	52.931	5.17241	4258237	737	91999	6488	0.65536	0.0428002	Yes	k__Bacteria	mCT269_Hydrocarboniphaga	d__Bacteria;p__Proteobacteria;c__Gammaproteobacteria;o__Nevskiales;f__Nevskiaceae;g__Hydrocarboniphaga;s__	Bacteria	Proteobacteria	Gammaproteobacteria	Nevskiales	Nevskiaceae	Hydrocarboniphaga		taxonomic classification defined by topology and ANI
mCT270	52.7273	0.909091	1842272	153	61666	16647	0.655916	0.0177348	Yes	k__Bacteria	mCT270_Palsa-1180	d__Bacteria;p__FCPU426;c__Palsa-1180;o__;f__;g__;s__	Bacteria	FCPU426	Palsa-1180					taxonomic novelty determined using RED
mCT271	52.5482	2.39669	2321558	755	17855	3197	0.523484	0.0303875	Yes	k__Bacteria	mCT271_UBA5195	d__Bacteria;p__Chloroflexota;c__Anaerolineae;o__Anaerolineales;f__EnvOPS12;g__UBA5195;s__	Bacteria	Chloroflexota	Anaerolineae	Anaerolineales	EnvOPS12	UBA5195		ANI
mCT272	52.2936	0.917431	1007438	52	129720	33611	0.414242	0.0337722	Yes	k__Bacteria	mCT272_PJMF01	d__Bacteria;p__Patescibacteria;c__Microgenomatia;o__UBA1400;f__PJMF01;g__PJMF01;s__	Bacteria	Patescibacteria	Microgenomatia	UBA1400	PJMF01	PJMF01		taxonomic classification defined by topology and ANI
mCT273	52.1047	0.763371	716932	134	17178	5771	0.390642	0.0304403	Yes	k__Bacteria	mCT273_Amoebophilaceae	d__Bacteria;p__Bacteroidota;c__Bacteroidia;o__Cytophagales;f__Amoebophilaceae;g__;s__	Bacteria	Bacteroidota	Bacteroidia	Cytophagales	Amoebophilaceae			taxonomic novelty determined using RED
mCT274	52.0376	6.89655	2415837	258	60410	15442	0.677256	0.033583	Yes	k__Bacteria	mCT274_Fen-336	d__Bacteria;p__Acidobacteriota;c__Vicinamibacteria;o__Fen-336;f__Fen-336;g__;s__	Bacteria	Acidobacteriota	Vicinamibacteria	Fen-336	Fen-336			taxonomic classification fully defined by topology
mCT275	52.0376	8.62069	3639631	771	23849	4846	0.681939	0.0453821	Yes	k__Bacteria	mCT275_UBA5704	d__Bacteria;p__Acidobacteriota;c__Thermoanaerobaculia;o__UBA5704;f__UBA5704;g__UBA5704;s__	Bacteria	Acidobacteriota	Thermoanaerobaculia	UBA5704	UBA5704	UBA5704		taxonomic classification defined by topology and ANI
mCT276	51.9471	0	1896076	391	22396	5050	0.382582	0.0170942	No	p__Bacteroidetes	mCT276_B-17BO	d__Bacteria;p__Bacteroidota;c__Bacteroidia;o__AKYH767;f__B-17BO;g__;s__	Bacteria	Bacteroidota	Bacteroidia	AKYH767	B-17BO			taxonomic novelty determined using RED
mCT277	51.7679	3.11987	3142677	573	23292	5896	0.503106	0.0447729	Yes	p__Bacteroidetes	mCT277_Puia	d__Bacteria;p__Bacteroidota;c__Bacteroidia;o__Chitinophagales;f__Chitinophagaceae;g__Puia;s__	Bacteria	Bacteroidota	Bacteroidia	Chitinophagales	Chitinophagaceae	Puia		taxonomic classification defined by topology and ANI
mCT278	51.7241	0	1963758	65	111959	45186	0.615093	0.0218698	Yes	k__Bacteria	mCT278_Bradyrhizobium	d__Bacteria;p__Proteobacteria;c__Alphaproteobacteria;o__Rhizobiales;f__Xanthobacteraceae;g__Bradyrhizobium;s__	Bacteria	Proteobacteria	Alphaproteobacteria	Rhizobiales	Xanthobacteraceae	Bradyrhizobium		taxonomic classification defined by topology and ANI
mCT279	51.7241	1.72414	2597414	507	96503	5091	0.477195	0.0318369	Yes	k__Bacteria	mCT279_ELB16-189	d__Bacteria;p__Bacteroidota;c__Bacteroidia;o__Cytophagales;f__Cyclobacteriaceae;g__ELB16-189;s__	Bacteria	Bacteroidota	Bacteroidia	Cytophagales	Cyclobacteriaceae	ELB16-189		ANI
mCT280	51.4469	3.42593	630298	95	28088	8477	0.45815	0.0105568	No	k__Bacteria	mCT280_UBA6022	d__Bacteria;p__Patescibacteria;c__Saccharimonadia;o__Saccharimonadales;f__Saccharimonadaceae;g__UBA6022;s__	Bacteria	Patescibacteria	Saccharimonadia	Saccharimonadales	Saccharimonadaceae	UBA6022		taxonomic classification defined by topology and ANI
mCT281	51.3876	8.77193	3646373	785	20112	4815	0.697216	0.0319543	Yes	k__Bacteria	mCT281_40CM-4-68-19	d__Bacteria;p__Myxococcota;c__Myxococcia;o__Myxococcales;f__40CM-4-68-19;g__40CM-4-68-19;s__	Bacteria	Myxococcota	Myxococcia	Myxococcales	40CM-4-68-19	40CM-4-68-19		ANI
mCT282	51.2281	0	4632439	984	17346	4960	0.695526	0.0441692	Yes	k__Bacteria	mCT282_Sandaracinaceae	d__Bacteria;p__Myxococcota;c__Polyangia;o__Polyangiales;f__Sandaracinaceae;g__;s__	Bacteria	Myxococcota	Polyangia	Polyangiales	Sandaracinaceae			taxonomic novelty determined using RED
mCT283	51.2017	0	2358590	173	71257	21275	0.663919	0.0373501	Yes	k__Bacteria	mCT283_Caulobacteraceae	d__Bacteria;p__Proteobacteria;c__Alphaproteobacteria;o__Caulobacterales;f__Caulobacteraceae;g__;s__	Bacteria	Proteobacteria	Alphaproteobacteria	Caulobacterales	Caulobacteraceae			taxonomic novelty determined using RED
mCT284	51.2069	5.17241	2902241	352	79291	11960	0.621098	-0.0127108	No	k__Bacteria	mCT284_Burkholderiaceae	d__Bacteria;p__Proteobacteria;c__Gammaproteobacteria;o__Burkholderiales;f__Burkholderiaceae;g__;s__	Bacteria	Proteobacteria	Gammaproteobacteria	Burkholderiales	Burkholderiaceae			taxonomic classification fully defined by topology
mCT285	51.0972	8.30721	2347970	512	28204	4539	0.406745	0.0336984	Yes	k__Bacteria	mCT285_JJ008	d__Bacteria;p__Bacteroidota;c__Bacteroidia;o__Chitinophagales;f__Chitinophagaceae;g__JJ008;s__	Bacteria	Bacteroidota	Bacteroidia	Chitinophagales	Chitinophagaceae	JJ008		taxonomic classification defined by topology and ANI
mCT286	50.8307	3.44828	3096509	716	19230	4428	0.673412	0.0383121	Yes	k__Bacteria	mCT286_URHD0088	d__Bacteria;p__Proteobacteria;c__Alphaproteobacteria;o__ATCC43930;f__Stellaceae;g__URHD0088;s__	Bacteria	Proteobacteria	Alphaproteobacteria	ATCC43930	Stellaceae	URHD0088		taxonomic classification defined by topology and ANI
mCT287	50.712	1.0989	5313608	1368	56092	4504	0.711724	0.0506669	Yes	k__Bacteria	mCT287_Longimicrobium	d__Bacteria;p__Gemmatimonadota;c__Gemmatimonadetes;o__Longimicrobiales;f__Longimicrobiaceae;g__Longimicrobium;s__	Bacteria	Gemmatimonadota	Gemmatimonadetes	Longimicrobiales	Longimicrobiaceae	Longimicrobium		taxonomic classification defined by topology and ANI
mCT288	50.6915	7.14286	3171612	925	25556	3882	0.599049	0.0507454	Yes	k__Bacteria	mCT288_UBA11236	d__Bacteria;p__Fibrobacterota;c__Fibrobacteria;o__UBA11236;f__UBA11236;g__;s__	Bacteria	Fibrobacterota	Fibrobacteria	UBA11236	UBA11236			taxonomic classification defined by topology and ANI
mCT289	50.5721	4.9505	1083113	134	43885	10761	0.390911	0.0322349	Yes	k__Bacteria	mCT289_PJMF01	d__Bacteria;p__Patescibacteria;c__Microgenomatia;o__UBA1400;f__PJMF01;g__PJMF01;s__	Bacteria	Patescibacteria	Microgenomatia	UBA1400	PJMF01	PJMF01		taxonomic classification defined by topology and ANI
mCT290	50.5172	0	4391025	275	59780	18574	0.630541	0.0252441	Yes	k__Bacteria	mCT290_Skermanella	d__Bacteria;p__Proteobacteria;c__Alphaproteobacteria;o__Azospirillales;f__Azospirillaceae;g__Skermanella;s__	Bacteria	Proteobacteria	Alphaproteobacteria	Azospirillales	Azospirillaceae	Skermanella		taxonomic classification defined by topology and ANI
mCT291	50.4751	2.67857	2982721	788	28935	4234	0.441007	0.0280524	Yes	o__Cytophagales	mCT291_Cyclobacteriaceae	d__Bacteria;p__Bacteroidota;c__Bacteroidia;o__Cytophagales;f__Cyclobacteriaceae;g__;s__	Bacteria	Bacteroidota	Bacteroidia	Cytophagales	Cyclobacteriaceae			taxonomic classification fully defined by topology
mCT292	50.4296	3.37079	2396910	604	22649	4629	0.515349	0.0261567	Yes	k__Bacteria	mCT292_Turneriella	d__Bacteria;p__Spirochaetota;c__Leptospirae;o__Turneriellales;f__Turneriellaceae;g__Turneriella;s__	Bacteria	Spirochaetota	Leptospirae	Turneriellales	Turneriellaceae	Turneriella		taxonomic classification defined by topology and ANI
mCT293	50.3448	0	4252788	841	22147	5531	0.655557	0.0703494	Yes	k__Bacteria	mCT293_Duganella	d__Bacteria;p__Proteobacteria;c__Gammaproteobacteria;o__Burkholderiales;f__Burkholderiaceae;g__Duganella;s__	Bacteria	Proteobacteria	Gammaproteobacteria	Burkholderiales	Burkholderiaceae	Duganella		taxonomic classification defined by topology and ANI
mCT294	50.3117	1.38889	1954456	176	54695	16264	0.375889	-0.0104251	No	o__Cytophagales	mCT294_Cytophagaceae	d__Bacteria;p__Bacteroidota;c__Bacteroidia;o__Cytophagales;f__Cytophagaceae;g__;s__	Bacteria	Bacteroidota	Bacteroidia	Cytophagales	Cytophagaceae			taxonomic novelty determined using RED
mCT295	50.319	1.75439	3362894	677	27887	5337	0.697164	0.0379268	Yes	k__Bacteria	mCT295_BOG-1363	d__Bacteria;p__Planctomycetota;c__UBA11346;o__UBA11346;f__UBA11346;g__BOG-1363;s__	Bacteria	Planctomycetota	UBA11346	UBA11346	UBA11346	BOG-1363		ANI
mCT296	50.2849	2.5641	2427104	888	9434	2893	0.71391	0.0384042	Yes	p__Actinobacteria	mCT296_CADCVQ01	d__Bacteria;p__Actinobacteriota;c__Thermoleophilia;o__Solirubrobacterales;f__Solirubrobacteraceae;g__CADCVQ01;s__	Bacteria	Actinobacteriota	Thermoleophilia	Solirubrobacterales	Solirubrobacteraceae	CADCVQ01		taxonomic classification defined by topology and ANI
mCT297	50.1754	0.877193	8162768	1143	34603	8567	0.706103	0.0263546	Yes	k__Bacteria	mCT297_Dactylosporangium	d__Bacteria;p__Actinobacteriota;c__Actinomycetia;o__Mycobacteriales;f__Micromonosporaceae;g__Dactylosporangium;s__	Bacteria	Actinobacteriota	Actinomycetia	Mycobacteriales	Micromonosporaceae	Dactylosporangium		taxonomic classification defined by topology and ANI
mCT298	50.1595	3.50877	6035676	708	40047	10269	0.678589	0.0256971	Yes	k__Bacteria	mCT298_SZUA-265	d__Bacteria;p__Myxococcota;c__Polyangia;o__Polyangiales;f__Polyangiaceae;g__SZUA-265;s__	Bacteria	Myxococcota	Polyangia	Polyangiales	Polyangiaceae	SZUA-265		taxonomic classification defined by topology and ANI
mCT299	50	6.89655	2660822	561	27463	4849	0.404844	0.0243359	No	k__Bacteria	mCT299_ELB16-189	d__Bacteria;p__Bacteroidota;c__Bacteroidia;o__Cytophagales;f__Cyclobacteriaceae;g__ELB16-189;s__	Bacteria	Bacteroidota	Bacteroidia	Cytophagales	Cyclobacteriaceae	ELB16-189		taxonomic classification defined by topology and ANI
