# Supplementary material for: HT-SIP: a semi-automated stable isotope probing pipeline identifies cross-kingdom interactions in the hyphosphere of arbuscular mycorrhizal fungi
Source: Microbiome. 2022 Nov 25;10:199. doi: 10.1186/s40168-022-01391-z (PMC9700909; doi:10.1186/s40168-022-01391-z)
Supplement: Supplementary file 7 — Additional file 6: Supplemental Table S5. Genomic abundance of MEROPS proteae gene per MAG. Columns indicate MEROPS protease families. APE = atom percent excess. [file 40168_2022_1391_MOESM6_ESM.xlsx]

## Sheet: Sheet3
Figure S5. Genomic abundance of MEROPS proteae gene per MAG. Columns indicate MEROPS protease families. APE = atom percent excess
Phylum	Class	Order	Family	MAG	APE-13C	A01X	A08	A24A	A24B	A28B	A31	A32	C01A	C01B	C02A	C10	C106	C110	C11A	C11X	C13	C14B	C14X	C15	C25	C26	C39	C40	C44	C45	C46	C56	C59	C60A	C82A	C83	C85A	C95	M01	M02	M03A	M03B	M03C	M04	M06	M09A	M103	M10A	M10B
Myxococcota	Bradymonadia	Unclassified	Unclassified	mCT133	-0.086582		2				1	1		1				1						1		3	2		7			3			2	1			3	1	2		1	5			4	1	2
	Myxococcia	Myxococcales	40CM-4-68-19	mCT222	0.0291005																					4			5			2							5	1	3								1
				mCT257	0.0280131		1	2														1				2		1	2			1			1				4	1	3			1
				mCT281	0.0319543		1	1														1				4	1	2	5			2							5	1	3						2
			Myxococcaceae	mCT38	0.172796		2	1							2							1			1	3			7			5			1	2			6	1	2						3	2	3
				mCT82	0.0352921		2	1						1								3				7	4		4			4	2		4	1	1	1	11	2	6			20	1	1	3		1
	Polyangia	Haliangiales	Haliangiaceae	mCT196	0.0602885		2	1														1				2	1		3	1		2			1				3		2			1			4
				mCT80	0.042047		2	1			1								2			7				3	4		7			4			1	2			8	1	5			5			7
				mCT88	0.0363156		2	1							1											4	1		3	1		4			2				6	1	2			3			3	1	2
		Nannocystales	Nannocystaceae	mCT259	0.037175		2	1														1				4	2		2	1	1	1			1				3		3						5
		Palsa-1104	Fen-1088	mCT114	0.298683		1							1	2							1				5	3		6			3				1			4	1	1						5
				mCT179	0.177136		2		1	1												3				3	4		7			2			1				2	1	2						4
				mCT198	0.231787		2	1												1	1	1				5	1		6			1			1	1			1	2	1						7	1
				mCT205	0.128886		2				2								1			1				3	1		4			2							1	1	3						3	1	2
				mCT215	0.313228		3	1						1			1					1		1		5	1		4			5				1			5	1	2						3	1
				mCT241	0.31965		1	2						1	1							7		1		3	1		3			3				1			4	1	3			1			3	2
				mCT263	0.233457		2	1																1		5	2		4			5							4		1						2
		Polyangiales	Unclassified	mCT156	0.0416279		1						1						1						1	4	3		6			2			2	1			3		2						4	1	1
				mCT234	0.0500451			1					2	1		1		1				4					3	1	11			3			1	1			6	2	3			2			4
				mCT256	0.0681226		1						1			1						2				3	1	1	4						1				1		1			5			1	1	1
				mCT66	0.0320415		2				1															7	3	1	8			5			2				4		2						4	1	2
			Polyangiaceae	mCT188	0.0293795		2	2																		4			4			2			1				1		1						1
				mCT213	0.0286559		1	2			2								1							7	3	1	6			2		1	1	1			3		1		1				5		3
				mCT298	0.0256971		2				1							1						1		6	1		7			6		1	1				7	1	2						3		3
				mCT51	0.0198577		1	1			1											1				5			7	1		2			1	1			2		1						2	1	2
			Sandaracinaceae	mCT162	0.0526353		1	2					1					2				1		3		4			7	1		3			2				5	2	1	1		1			2		1
				mCT282	0.0441692		1						1					2					1			2		1	2	1	2	1			1	1			5	1				1			1		2
	UBA796	UBA796	GCA-2862545	mCT212	0.0400462		1	1							1							3				3			3	1		1			1				3	1							4	1
	XYA12-FULL-58-9	XYA12-FULL-58-9	XYA12-FULL-58-9	mCT163	0.0297012	1	1				1				1							2				4		3	5			1				1			2		1						2		1
				mCT246	0.0209277			1							3											3		1	2										3		4			5			1		2
[truncated: 123 more columns]
