# Supplementary material for: HT-SIP: a semi-automated stable isotope probing pipeline identifies cross-kingdom interactions in the hyphosphere of arbuscular mycorrhizal fungi
Source: Microbiome. 2022 Nov 25;10:199. doi: 10.1186/s40168-022-01391-z (PMC9700909; doi:10.1186/s40168-022-01391-z)
Supplement: Supplementary file 9 — Additional file 8: Supplemental Table S7. Number of CAZy gene homologs that can potentially target a particular substrate. Substrate assignments based off of the Glycoside Hydrolase categories from Berlemonte and Martiny 2015. [file 40168_2022_1391_MOESM8_ESM.xlsx]

## Sheet: Sheet1
Supplemental Table S7: Number of CAZy gene homologs that can potentially target a particular substrate. Substrate assignments based off of the Glycoside Hydrolase categories from Berlemonte and Martiny 2015.
The category "Plant Polysacc." indicates the categories of glycoside hydrolases that can potentially target the plant polysaccharides cellulose, xylan, and other plant polysaccharides.
		Plant Polysacc.
MAG	APE-13C	Cellulose	Xylan	Other Plant Polysaccharides	Chitin	Dextran	Fructan	Mixed	Oligosaccharides	Other Animal Polysaccharides	Starch
mCT241	0.31965	10		12				9	9	2	96
mCT215	0.313228	11		16	1			10	11	1	120
mCT114	0.298683	12		18	1			10	7	3	109
mCT95	0.236458	2	1	33	13			9	4	1	47
mCT263	0.233457	8		28				4	5	1	43
mCT198	0.231787	7		13				10	7	4	68
mCT179	0.177136	1		3	1			5	8	1	77
mCT38	0.172796	3		18					7		130
mCT205	0.128886	5		5	1			9	9	1	20
mCT7	0.124528	8	7	42	1			10	15	2	60
mCT2	0.122935	3
mCT160	0.107753	9	9	43	3			13	12		54
mCT16	0.0841227	7		30	1			15	11		56
mCT251	0.0830221	3		11	4			1	6		99
mCT43	0.0775701								1
mCT97	0.0760373			46	3				11	2	101
mCT293	0.0703494	15		78	2			6	11	3	139
mCT256	0.0681226	33	11	29	3			2	16	5	87
mCT104	0.0661931			1					2		29
mCT121	0.0642594			73				2	6		20
mCT141	0.0630237	42	27	30	4		1	20	31	13	128
mCT62	0.0627283	1	1						6		81
mCT32	0.0611914	86	10	36	8			3	11	2	118
mCT115	0.0607742								1
mCT262	0.0603614			1	1				2		1
mCT196	0.0602885	39		23	1				7	2	102
mCT268	0.0600663	18	25	256	4		4	13	18	9	140
mCT22	0.0600655								1		73
mCT49	0.0591238								6		161
mCT248	0.0571183	4						1	1
mCT150	0.0558568	1							4		66
mCT193	0.0552901		1		1			1	3
mCT10	0.0540325	1			1				1
mCT247	0.053661	8		50		1	1	1	4	1	121
mCT209	0.0527882		1						1		2
mCT162	0.0526353	4		6	1			2	8		85
mCT79	0.0523775	68		16	7			3	9	2	47
mCT236	0.0515886			1					2		20
mCT92	0.0509592	49	11	280	2			9	19		127
mCT288	0.0507454	10	1	27	5			1	5	1	68
mCT287	0.0506669	14		1	1			1	6		106
mCT234	0.0500451	45	18	36	5			6	13	3	87
mCT18	0.0493506							1	1
mCT226	0.0490466								3		13
mCT195	0.0489822	1		6							17
mCT110	0.0487734								1
mCT237	0.0484948	2			2				1		24
mCT41	0.0484535	8	8	1				6	11		76
mCT138	0.0477437	22	14	73	4			2	13		35
mCT126	0.047601	26		10	7			13	14	3	117
mCT227	0.047405							1	1		22
mCT149	0.0473747				1				2		23
mCT194	0.0470934	3	1	100			2	7	14	2	36
mCT239	0.0467611	4		14					2	2	43
mCT266	0.0466749								3
mCT265	0.0464147								1		1
mCT214	0.0460827						1		1		33
mCT61	0.0460564	24	1	106	1		1	2	6	2	21
mCT275	0.0453821		1	14				1	6		153
mCT60	0.045237			1					2		43
mCT85	0.044996								3		38
mCT168	0.0448679	1
mCT277	0.0447729	15	14	39	2			7	11	4	92
mCT282	0.0441692	1		3				1	3	1	49
mCT34	0.0441208	22	18	183	2			6	19	2	74
mCT1	0.0440862	25	1	94			1	8	12	3	151
mCT238	0.0437031			1					2	2	2
mCT21	0.0429548		1	35				1	6		22
mCT269	0.0428002	16		20				4	9		26
mCT131	0.0426615	8		12	1						25
mCT164	0.0424117	24		2					5		124
mCT26	0.0423192	6			1				1		103
mCT80	0.042047	2	10	28	1			1	9	3	142
mCT174	0.0417444				1				2		23
mCT156	0.0416279	23	1	71				2	3		154
mCT204	0.0415316		1						1		2
mCT52	0.0408351	17	21	198	2			11	25	6	62
mCT25	0.0406111		1	70	1			3	17	2	61
mCT245	0.0404776								1		9
mCT212	0.0400462			7	1			1	5	1	66
mCT87	0.0399981	12		28				2	3		14
mCT28	0.0398725	12		14				1	10	1	83
mCT98	0.0393934		7	6					8	1	86
mCT260	0.0392997	19		6				3	2	1	26
mCT36	0.0392467			22							112
mCT93	0.0392266			5	1				2	1	45
mCT63	0.0392118		2	7					1	1	3
mCT77	0.0388647	47		110	7		1	1	15	1	240
mCT106	0.0385869	17	19	149	1			3	20	4	84
mCT264	0.0385792										3
mCT296	0.0384042		2						1		79
mCT286	0.0383121		1						2		80
mCT261	0.0381285									1	3
mCT101	0.0379365	67	19	23	3		2	6	13	1	88
mCT295	0.0379268	10		1	1		1		4		28
mCT200	0.0378351	6	19	193			1	12	20	2	44
mCT58	0.0375018								1		113
mCT56	0.0374952			7	1				1		70
mCT283	0.0373501		8						7		92
mCT259	0.037175	10		28	1				3	1	71
mCT35	0.0371091		1						4		95
mCT40	0.0369597	1	1	3	1				5	1	2
mCT249	0.0367726	1
mCT50	0.0367233	5	1	17					4	1	4
mCT220	0.0366829		1	16	1		1	2	5	1	33
mCT235	0.0364525	60	45	251	1			19	24	8	172
mCT88	0.0363156	34	7	109				1	4		126
mCT219	0.0362328		1						1
mCT39	0.0362089	35	6	69	2		1	6	9	3	37
mCT112	0.0360386				2				1
mCT183	0.0358402			62	1				2		1
mCT42	0.0357253	5	1	77			2	4	10		90
mCT192	0.0354674			2				2	5	2	86
mCT82	0.0352921	9		97	4			3	7	1	172
mCT242	0.0351276	2	2	5	2				2		16
mCT31	0.0349707	21	10	143	1			4	26	3	74
mCT14	0.0345055	1	1	4	1				5	1	1
mCT233	0.0344756	1	1						6		2
mCT148	0.0343784	1							1
mCT19	0.0341654	1							1	1	1
mCT232	0.0340064	12	2	52	2			4	7	1	40
mCT124	0.0338235		1	12	1				1	1	3
mCT272	0.0337722	1		1	2				1
mCT285	0.0336984	1		47				2	9		100
mCT274	0.033583	29	1	35	2				8		109
mCT13	0.0335007	26	2	39			1	5	13	1	193
mCT211	0.0333602	66	33	242	7		5	19	49	11	159
mCT23	0.0328593	22	19	32	1			3	10	1	221
mCT231	0.0328164			20	1			2	2	1	145
mCT119	0.0327431								3		11
mCT267	0.0326464	26	9	199	1		1	15	21	2	38
mCT203	0.032343	10							4	1	47
mCT153	0.0323294	1							5	1	19
mCT289	0.0322349			1	2						2
mCT180	0.0321493				1
mCT66	0.0320415	22	10	66				2	5	1	189
mCT281	0.0319543			1	1				6		97
mCT228	0.0318987	1		1					1		1
mCT279	0.0318369	18		8			1	3	9	4	42
mCT6	0.0317813	29	20	203			1	15	23	1	138
mCT118	0.0316637	31	1	38				6	24	1	52
mCT5	0.0314181	37	25	112	2		1	8	14	3	228
mCT100	0.0313995								1
mCT182	0.0312969										4
mCT129	0.0311066								1
mCT111	0.0311053	15	2	2	1				7		1
mCT65	0.0310724				1
mCT44	0.0309696		1	21				1	3	1	3
mCT113	0.0308724	16	22	142	1			8	16	1	135
mCT155	0.0308291	1		5	4				1	1	1
mCT53	0.0307184								1
mCT130	0.0305816	2			1
mCT123	0.0303907	1	1	1					6	1	137
mCT271	0.0303875	50	18	95	3				6		65
mCT158	0.0303624	3				3	1	1	6		75
mCT151	0.0303178			3	1				4	1
mCT91	0.030027	6			1			3	5		177
mCT221	0.0300091	4	9	55				1	7		73
mCT45	0.0298922	34		38	1				7	1	82
mCT163	0.0297012	16		18	3			1	5	1	125
mCT15	0.0296212		1	5					5		115
mCT188	0.0293795	38	18	93				1	13		98
mCT222	0.0291005		7	1					1		75
mCT161	0.0289662	9							2		103
mCT132	0.0289543	2		2
mCT208	0.0288589	8							1		114
mCT213	0.0286559	67	11	41				2	21	1	117
mCT78	0.0285875	12		1					1		10
mCT69	0.0284481		7	83	1				5		58
mCT117	0.0284143			40	1				4		3
mCT116	0.0282565				1				1
mCT187	0.0281914	9	2	38	3		1	4	13	2	26
mCT291	0.0280524	30	17	66	3			4	17		210
mCT257	0.0280131	1									36
mCT47	0.0279227	3	9	4	2		3	3	10		97
mCT201	0.0275512	2							3	1	1
mCT3	0.0275275	71	15	160	1			4	20	4	140
mCT216	0.0275176	28	11	60	2		2	2	12		171
mCT190	0.0274181	19	1	106	1		2	2	4	1	65
mCT178	0.0265718	9		1					2		55
mCT145	0.0264733								1		46
mCT297	0.0263546	104	57	256	7		3	9	21	7	249
mCT229	0.0262567	6	1	76				1	5		2
mCT96	0.0261586							2	1		113
mCT292	0.0261567				1				1		1
mCT107	0.0260163	57	1	138	1		2	10	25	3	117
mCT103	0.0257722	13							2		27
mCT159	0.0257013	1	2	2				1			25
mCT298	0.0256971	71	14	15				1	21		170
mCT24	0.0255119	28	9	36				1	11		44
mCT290	0.0252441			1					4		197
mCT8	0.0251063	21			1				5	1
mCT223	0.0250992				1
mCT12	0.0250783	46	16	152	19			1	10		165
mCT46	0.0250077	1		11				1	6		26
mCT142	0.0250065			7					2		1
mCT73	0.0248472	2	1	6	1				1		40
mCT252	0.0248075			1	1
mCT125	0.0247796	19			1			2	4	1
mCT186	0.0245928	10	20	188	1		1	1	11		228
mCT136	0.0245085	4
mCT299	0.0243359	10		66				3	6		15
mCT167	0.0243319	2							1		2
mCT48	0.0242916	26		217			1	8	25		57
mCT185	0.0239955	4	9	39	1		4	3	15	2	37
mCT210	0.0236339	3									1
mCT240	0.0235854	17			1				7	2
mCT217	0.0227918	30	20	136	1		2	6	20		100
mCT81	0.0225607	16	2	27	1		1	2	13	1	135
mCT27	0.0224123	2		17			1		5		102
mCT177	0.0222528	23		1	3				4	1
mCT172	0.0222401	7									47
mCT176	0.0218723	22		1	1				2	1
mCT278	0.0218698								1		107
mCT243	0.021116	2		22			1	1	1		24
mCT246	0.0209277	10		23	3				4		112
mCT181	0.0209149								1	1	1
mCT139	0.020879	51	25	97	2				7	1	107
mCT11	0.0208278			13	1				3	1	2
mCT67	0.0199522								2
mCT191	0.0199089								1		9
mCT51	0.0198577	43	9	23	11		1	3	16	2	105
mCT83	0.019255	61	6	31			1	3	2		100
mCT170	0.0189567	9		19				3	5	3	7
mCT134	0.0186716	20		14			1		4		80
mCT59	0.0183931	20		42			1	1	10		151
mCT105	0.0182724	25	11	15					10	3	23
mCT143	0.018064	2							1
mCT76	0.0178459	3		1	1			1	1	1	51
mCT189	0.0177518	2			1
mCT270	0.0177348	22	8	1	6			2	2
mCT225	0.0176574		1	1					3		24
mCT276	0.0170942	2		3	1				3	1
mCT72	0.0170478	3		3	2			5	8	1	24
mCT9	0.01667	16	8	64			1	6	11	2	188
mCT109	0.0164221	27							1		48
mCT206	0.0163406				1
mCT144	0.0159678	2		1	1			1	1		44
mCT55	0.0158365	19	2	5	3				2		2
mCT120	0.0157553	1	11	38			1	7	12	3	36
mCT68	0.0156855								1
mCT86	0.015503	69	30	80	9		4	15	30	7	199
mCT37	0.0150539	2		19	1				4	1	2
mCT90	0.0148642	1		1				3	4	1	139
mCT108	0.0147015										26
mCT197	0.0143399			1							10
mCT99	0.0141443	20		20	1				3	1
mCT74	0.013594	62	43	404	1		11	15	28	9	340
mCT199	0.0135105										30
mCT146	0.0125044	3			1
mCT175	0.011363	17								1	59
mCT135	0.011007		1						2
mCT253	0.0109677								1
mCT280	0.0105568								1		2
mCT255	0.00990155										88
mCT71	0.00962298	31	5	75	1		2	6	20	1	97
mCT84	0.00946271							1	6		25
mCT244	0.00867281								1
mCT128	0.00758273			4							2
mCT171	0.00748336										10
mCT54	0.00638105	1		16	8			2	7		66
mCT147	0.00610744		2		1		1				2
mCT70	0.00578945	1		18	7			2	6		71
mCT33	0.00263492								2		43
mCT254	-0.000821949				1				4
mCT64	-0.00121063	129	32	142	9			2	17	1	180
mCT140	-0.00156891		1					1			14
mCT165	-0.00318675			2					1
mCT166	-0.00429502	4		11					3		89
mCT258	-0.00625425	2							1	1	57
mCT30	-0.00752526	1		10	7				5		68
mCT294	-0.0104251	14	7	13	5			2	10		1
mCT4	-0.0110769	141	61	185	16			8	18	1	288
mCT20	-0.0116379	16		26			1	1	10		149
mCT284	-0.0127108			6					5		1
mCT224	-0.0159743	2			1
mCT57	-0.016279	1		5	8			1	4		73
mCT17	-0.026316	62	10	56	13			1	11		103
mCT154	-0.0283176			19					5		1
mCT94	-0.030698		1
mCT127	-0.0340555	59	10	38	10			1	14		28
mCT218	-0.034745	6							1		2
mCT29	-0.0526707	22		22					3		2
mCT122	-0.063076	1							1
mCT133	-0.086582				1				3		66
mCT169	-0.142752	29		2					1
